# Supplementary material for: Loss of Kmt2c in vivo leads to EMT, mitochondrial dysfunction and improved response to lapatinib in breast cancer
Source: Cell Mol Life Sci. 2023 Mar 18;80(4):100. doi: 10.1007/s00018-023-04734-7 (PMC10024673; doi:10.1007/s00018-023-04734-7)
Supplement: Supplementary file 1 — Supplementary file1 Supplementary Table 1: Primer sequences used for the qPCR (5’-3’direction) (XLSX 11 KB) [file 18_2023_4734_MOESM1_ESM.xlsx]

## Sheet: Sheet1
Primer name	Sequence 5' -> 3'
NDUFS3_F	GTCATCCCAACGCTGACTTT
NDUFS3_R	TCAATGGGTGTCAGCTCATC
ATP5A_F	GGAGCTGACACGTCTGTTGA
ATP5A_R	ATTGTCGGGTTCCAAGTTCA
CDH1_F	TCCTGGGCAGAGTGAGATTT
CDH1_R	TGGACTTCAGCGTCACTTTG
SNAI1_F	CTTGTGTCTGCACGACCTGT
SNAI1_R	CTTCACATCCGAGTGGGTTT
ZEB1_F	GATGCAGCTGACTGTGAAGG
ZEB1_R	GATAAATGACGGCGGTGTCT
MLL3_F	TCTTCAGCGGTCTGTGTCTG
MLL3_R	TTTCGTGGAGCGTAGTTCTG
GAPDH_F	CTGCCCAGAACATCATCCCT
GAPDH_R	ACTTGGCAGGTTTCTCCAGG
