# Supplementary material for: Loss of Kmt2c in vivo leads to EMT, mitochondrial dysfunction and improved response to lapatinib in breast cancer
Source: Cell Mol Life Sci. 2023 Mar 18;80(4):100. doi: 10.1007/s00018-023-04734-7 (PMC10024673; doi:10.1007/s00018-023-04734-7)
Supplement: Supplementary file 2 — Supplementary file2 Supplementary Table 2: The statistically significant differentially expressed genes as revealed by the RNA-seq data (XLSX 376 KB) [file 18_2023_4734_MOESM2_ESM.xlsx]

## Sheet: KMT2CKOvsNEU
	baseMean	log2FoldChange KMT2CKOvsNeu	lfcSE	stat	pvalue	padj	ID_gprofiler	symbol_gprofiler	log2FoldChange
ENSMUSG00000056032	4062.07	9.91867	0.416614	23.8078	2.77413e-125	4.9668e-121	ENSMUSG00000056032	BC018473	9.91867
ENSMUSG00000028255	69.1378	9.66142	2.87791	3.3571	0.000787641	0.00803528	ENSMUSG00000028255	Clca1	9.66142
ENSMUSG00000001260	219.95	9.50993	1.21009	7.85887	3.8763e-15	5.59687e-13	ENSMUSG00000001260	Gabrg1	9.50993
ENSMUSG00000022097	515.145	9.36273	1.73835	5.38599	7.20483e-08	3.02806e-06	ENSMUSG00000022097	Sftpc	9.36273
ENSMUSG00000000394	51.888	9.24714	1.54149	5.99885	1.98725e-09	1.18205e-07	ENSMUSG00000000394	Gcg	9.24714
ENSMUSG00000078949	485.178	9.13535	2.05979	4.43509	9.20326e-06	0.00019997	ENSMUSG00000078949	R3hdml	9.13535
ENSMUSG00000033831	1114.4	8.94479	1.62897	5.49106	3.99524e-08	1.74892e-06	ENSMUSG00000033831	Fgb	8.94479
ENSMUSG00000109462	29.702	8.44237	1.30687	6.45998	1.04717e-10	7.91078e-09	ENSMUSG00000109462	Gm6334	8.44237
ENSMUSG00000050359	583.007	8.28791	1.6952	4.88904	1.01327e-06	3.03372e-05	ENSMUSG00000050359	Sprr1a	8.28791
ENSMUSG00000030638	24.2713	8.15292	1.44272	5.65108	1.59442e-08	7.67378e-07	ENSMUSG00000030638	Sh3gl3	8.15292
ENSMUSG00000117730	23.2968	8.08971	1.41065	5.73473	9.76665e-09	4.9536e-07	ENSMUSG00000117730	Gm5503	8.08971
ENSMUSG00000066362	335.035	8.07877	0.666288	12.125	7.78171e-34	7.33283e-31	ENSMUSG00000066362	Rps13-ps1	8.07877
ENSMUSG00000015829	42.1352	7.97985	1.45505	5.48424	4.15262e-08	1.80897e-06	ENSMUSG00000015829	Tnr	7.97985
ENSMUSG00000034648	40.759	7.93171	1.55033	5.11613	3.11861e-07	1.08209e-05	ENSMUSG00000034648	Lrrn1	7.93171
ENSMUSG00000036760	20.2808	7.894	1.54642	5.10469	3.31337e-07	1.13863e-05	ENSMUSG00000036760	Kcnk9	7.894
ENSMUSG00000061171	39.1796	7.87345	1.67122	4.7112	2.46267e-06	6.45838e-05	ENSMUSG00000061171	Slc38a11	7.87345
ENSMUSG00000094991	19.5012	7.83312	1.66234	4.7121	2.45176e-06	6.45534e-05	ENSMUSG00000094991	Gm21718	7.83312
ENSMUSG00000097644	38.0311	7.83146	1.27481	6.14325	8.08506e-10	5.16982e-08	ENSMUSG00000097644	Gm26862	7.83146
ENSMUSG00000107768	17.3397	7.66805	1.59703	4.80143	1.57535e-06	4.42085e-05	ENSMUSG00000107768	Gm44275	7.66805
ENSMUSG00000046215	17.2555	7.65817	1.47557	5.18996	2.10335e-07	7.59241e-06	ENSMUSG00000046215	Rprml	7.65817
ENSMUSG00000108068	17.1779	7.65411	1.3817	5.53963	3.03107e-08	1.36696e-06	ENSMUSG00000108068	Gm44075	7.65411
ENSMUSG00000082229	16.7503	7.61579	1.39158	5.47277	4.43066e-08	1.92074e-06	ENSMUSG00000082229	Nap1l2	7.61579
ENSMUSG00000040896	16.6448	7.60922	1.58211	4.80953	1.51285e-06	4.27333e-05	ENSMUSG00000040896	Kcnd3	7.60922
ENSMUSG00000000632	1942.04	7.56697	0.634016	11.935	7.77607e-33	6.32831e-30	ENSMUSG00000000632	Sez6	7.56697
ENSMUSG00000110123	29.6194	7.47129	1.3254	5.63702	1.73014e-08	8.23843e-07	ENSMUSG00000110123	Gm18562	7.47129
ENSMUSG00000032053	657.723	7.44831	0.671604	11.0903	1.39771e-28	8.34154e-26	ENSMUSG00000032053	Pou2af1	7.44831
ENSMUSG00000035451	659.349	7.44717	1.51506	4.91544	8.85823e-07	2.69724e-05	ENSMUSG00000035451	Foxa1	7.44717
ENSMUSG00000086555	52.0069	7.37073	1.11712	6.59798	4.16788e-11	3.43879e-09	ENSMUSG00000086555	Gm13446	7.37073
ENSMUSG00000004415	351.698	7.33895	1.56696	4.68355	2.81955e-06	7.26349e-05	ENSMUSG00000004415	Col26a1	7.33895
ENSMUSG00000031250	237.748	7.28488	1.53428	4.74808	2.05354e-06	5.53363e-05	ENSMUSG00000031250	Tnmd	7.28488
ENSMUSG00000026840	314.45	7.23761	0.832771	8.69099	3.59282e-18	7.84463e-16	ENSMUSG00000026840	Lamc3	7.23761
ENSMUSG00000029280	24.8543	7.2162	1.49907	4.81377	1.48107e-06	4.21576e-05	ENSMUSG00000029280	Smr3a	7.2162
ENSMUSG00000033882	24.7415	7.2113	1.49915	4.81027	1.50725e-06	4.26991e-05	ENSMUSG00000033882	Rbm46	7.2113
ENSMUSG00000108866	23.8629	7.15718	1.45736	4.91107	9.05798e-07	2.74406e-05	ENSMUSG00000108866	Gm35082	7.15718
ENSMUSG00000032291	194.576	7.09554	0.772803	9.18156	4.24888e-20	1.24708e-17	ENSMUSG00000032291	Crabp1	7.09554
ENSMUSG00000027524	11.575	7.07937	1.62259	4.363	1.28291e-05	0.000268309	ENSMUSG00000027524	Edn3	7.07937
ENSMUSG00000030905	79.9229	7.01939	0.892971	7.86071	3.81958e-15	5.55982e-13	ENSMUSG00000030905	Crym	7.01939
ENSMUSG00000025582	183.603	7.01005	1.38981	5.04391	4.56124e-07	1.50395e-05	ENSMUSG00000025582	Nptx1	7.01005
ENSMUSG00000046182	21.0946	6.97586	1.83626	3.79894	0.000145315	0.00203101	ENSMUSG00000046182	Gsg1l	6.97586
ENSMUSG00000084403	75.406	6.93103	0.836411	8.28663	1.16499e-16	2.02504e-14	ENSMUSG00000084403	Rps15a-ps8	6.93103
ENSMUSG00000059751	873.162	6.91692	1.63165	4.23921	2.24311e-05	0.000427696	ENSMUSG00000059751	Rps3a3	6.91692
ENSMUSG00000058248	232.107	6.91583	1.45212	4.76256	1.91151e-06	5.20118e-05	ENSMUSG00000058248	Kcnh1	6.91583
ENSMUSG00000028360	10.1036	6.88422	1.8504	3.72041	0.000198904	0.0026243	ENSMUSG00000028360	Slc44a5	6.88422
ENSMUSG00000059991	120.272	6.85879	0.952443	7.20126	5.96607e-13	6.55316e-11	ENSMUSG00000059991	Nptx2	6.85879
ENSMUSG00000032852	9.86273	6.85377	1.79146	3.8258	0.000130349	0.00185661	ENSMUSG00000032852	Rspo4	6.85377
ENSMUSG00000043719	559.965	6.79514	0.697143	9.74713	1.89754e-22	6.66149e-20	ENSMUSG00000043719	Col6a6	6.79514
ENSMUSG00000055214	102.656	6.77069	0.734257	9.22115	2.93932e-20	9.07337e-18	ENSMUSG00000055214	Pld5	6.77069
ENSMUSG00000090215	50.4838	6.7672	0.961806	7.03593	1.97932e-12	1.91555e-10	ENSMUSG00000090215	Trim34b	6.7672
ENSMUSG00000027577	65.7372	6.73878	1.04139	6.47093	9.74033e-11	7.48459e-09	ENSMUSG00000027577	Chrna4	6.73878
ENSMUSG00000115626	8.60096	6.65768	1.64277	4.05273	5.06243e-05	0.000843142	ENSMUSG00000115626	Gm17772	6.65768
ENSMUSG00000048087	118.608	6.5959	0.642779	10.2615	1.05025e-24	4.58627e-22	ENSMUSG00000048087	Gm4737	6.5959
ENSMUSG00000068122	43.5685	6.57989	1.0016	6.56936	5.05324e-11	4.15015e-09	ENSMUSG00000068122	Agtr2	6.57989
ENSMUSG00000032015	74.0843	6.57787	0.827412	7.94993	1.8661e-15	2.83141e-13	ENSMUSG00000032015	Pou2f3	6.57787
ENSMUSG00000046782	16.0218	6.57226	1.87684	3.50176	0.000462194	0.00522089	ENSMUSG00000046782	Ttc6	6.57226
ENSMUSG00000066842	1187.54	6.5445	0.409105	15.9971	1.33809e-57	4.79143e-54	ENSMUSG00000066842	Hmcn1	6.5445
ENSMUSG00000041544	43.486	6.52265	1.01082	6.45285	1.09766e-10	8.25739e-09	ENSMUSG00000041544	Disp3	6.52265
ENSMUSG00000094344	615.585	6.4851	1.60718	4.03507	5.45856e-05	0.000896606	ENSMUSG00000094344	Gm11942	6.4851
ENSMUSG00000041670	84.2752	6.46828	0.73463	8.80481	1.31069e-18	3.00855e-16	ENSMUSG00000041670	Rims1	6.46828
ENSMUSG00000017950	7.52011	6.45804	2.32934	2.77248	0.00556311	0.0367942	ENSMUSG00000017950	Hnf4a	6.45804
ENSMUSG00000110140	27.4874	6.45756	1.31979	4.89286	9.93802e-07	2.98041e-05	ENSMUSG00000110140	5430421F17Rik	6.45756
ENSMUSG00000055022	67.7889	6.44788	0.935411	6.8931	5.45899e-12	5.09051e-10	ENSMUSG00000055022	Cntn1	6.44788
ENSMUSG00000027748	7.3928	6.43355	2.20037	2.92385	0.00345728	0.0258236	ENSMUSG00000027748	Trpc4	6.43355
ENSMUSG00000078586	39.1825	6.38975	1.08126	5.90953	3.4309e-09	1.93776e-07	ENSMUSG00000078586	Gm11735	6.38975
ENSMUSG00000042515	93.059	6.35717	1.10886	5.73307	9.86264e-09	4.98816e-07	ENSMUSG00000042515	Pwwp3b	6.35717
ENSMUSG00000027855	6.96989	6.35026	1.5685	4.04863	5.15191e-05	0.000854073	ENSMUSG00000027855	Sycp1	6.35026
ENSMUSG00000068617	24.1601	6.31659	1.26185	5.00581	5.5628e-07	1.79453e-05	ENSMUSG00000068617	Efcab1	6.31659
ENSMUSG00000034402	6.69069	6.28826	1.78806	3.5168	0.000436789	0.00499379	ENSMUSG00000034402	Kcnh5	6.28826
ENSMUSG00000056494	6.65802	6.2834	1.6098	3.90322	9.49201e-05	0.00142931	ENSMUSG00000056494	Cngb3	6.2834
ENSMUSG00000026394	13.071	6.27383	1.74967	3.58571	0.000336161	0.00404007	ENSMUSG00000026394	Atp6v1g3	6.27383
ENSMUSG00000074300	6.60925	6.27213	1.89242	3.31435	0.000918577	0.00915713	ENSMUSG00000074300	Smim31	6.27213
ENSMUSG00000050700	130.727	6.26254	1.5104	4.14629	3.37907e-05	0.000602697	ENSMUSG00000050700	Emilin3	6.26254
ENSMUSG00000015721	12.8262	6.25593	1.91223	3.27153	0.00106967	0.0103242	ENSMUSG00000015721	Nlrp5	6.25593
ENSMUSG00000030310	6.33676	6.21471	1.72732	3.5979	0.000320797	0.00389922	ENSMUSG00000030310	Slc6a1	6.21471
ENSMUSG00000086361	12.3245	6.19674	1.44825	4.27878	1.87924e-05	0.000367573	ENSMUSG00000086361	Gm6569	6.19674
ENSMUSG00000037254	1249.7	6.17291	1.37218	4.49861	6.83995e-06	0.000156003	ENSMUSG00000037254	Itih2	6.17291
ENSMUSG00000055546	22.141	6.16679	1.17594	5.24413	1.57018e-07	5.82572e-06	ENSMUSG00000055546	Timd4	6.16679
ENSMUSG00000047222	6.11842	6.15883	1.7532	3.51291	0.000443228	0.00505127	ENSMUSG00000047222	Rnase2a	6.15883
ENSMUSG00000063696	919.952	6.14265	1.40845	4.3613	1.29294e-05	0.0002698	ENSMUSG00000063696	Gm8730	6.14265
ENSMUSG00000083494	11.6778	6.10871	2.02078	3.02295	0.00250325	0.0201975	ENSMUSG00000083494	Gm12873	6.10871
ENSMUSG00000022523	400.976	6.08411	0.6633	9.17249	4.62235e-20	1.31363e-17	ENSMUSG00000022523	Fgf12	6.08411
ENSMUSG00000048388	302.401	6.07158	0.565965	10.7278	7.53378e-27	3.9672e-24	ENSMUSG00000048388	Fam171b	6.07158
ENSMUSG00000074575	5.4911	6.0098	2.02492	2.96792	0.00299824	0.0231631	ENSMUSG00000074575	Kcng1	6.0098
ENSMUSG00000023391	49.5621	6.00917	1.22145	4.91969	8.66795e-07	2.64831e-05	ENSMUSG00000023391	Dlx2	6.00917
ENSMUSG00000112858	5.4454	5.99767	2.2137	2.70934	0.00674168	0.0424562	ENSMUSG00000112858	Rnf212b	5.99767
ENSMUSG00000050711	10.5608	5.97305	1.47982	4.03633	5.42937e-05	0.00089345	ENSMUSG00000050711	Scg2	5.97305
ENSMUSG00000020704	10.5035	5.95347	1.95273	3.04879	0.00229765	0.018853	ENSMUSG00000020704	Asic2	5.95347
ENSMUSG00000041193	38.1047	5.91147	1.1441	5.16694	2.37964e-07	8.38682e-06	ENSMUSG00000041193	Pla2g5	5.91147
ENSMUSG00000031870	100.015	5.85501	0.943393	6.20633	5.42365e-10	3.54398e-08	ENSMUSG00000031870	Pgr	5.85501
ENSMUSG00000087075	132.647	5.8406	0.526263	11.0983	1.27909e-28	7.89684e-26	ENSMUSG00000087075	Lbhd2	5.8406
ENSMUSG00000079657	765.018	5.79696	0.580241	9.9906	1.67557e-23	6.38284e-21	ENSMUSG00000079657	Rab26	5.79696
ENSMUSG00000036521	4.73603	5.78878	2.06409	2.80453	0.00503906	0.034045	ENSMUSG00000036521	Scgb2b2	5.78878
ENSMUSG00000105096	272.307	5.78825	0.556803	10.3955	2.59882e-25	1.19306e-22	ENSMUSG00000105096	Gbp10	5.78825
ENSMUSG00000025014	4.56231	5.73442	2.06715	2.77407	0.00553602	0.0366828	ENSMUSG00000025014	Dntt	5.73442
ENSMUSG00000100635	106.713	5.72008	0.746308	7.6645	1.7953e-14	2.47254e-12	ENSMUSG00000100635	Gm29157	5.72008
ENSMUSG00000022598	8.90511	5.71772	2.03226	2.81348	0.00490079	0.0334134	ENSMUSG00000022598	Psca	5.71772
ENSMUSG00000019932	4.46139	5.71069	2.03501	2.80623	0.00501251	0.0339041	ENSMUSG00000019932	Kera	5.71069
ENSMUSG00000057163	8.51505	5.65277	1.97568	2.86118	0.00422074	0.0299398	ENSMUSG00000057163	Prss2	5.65277
ENSMUSG00000031139	44.7037	5.6375	0.888763	6.34308	2.2521e-10	1.59374e-08	ENSMUSG00000031139	Mcf2	5.6375
ENSMUSG00000056966	114.012	5.63655	1.48451	3.79691	0.000146512	0.00204124	ENSMUSG00000056966	Gjc3	5.63655
ENSMUSG00000029375	16.2665	5.63449	1.81858	3.0983	0.00194638	0.0165156	ENSMUSG00000029375	Cxcl15	5.63449
ENSMUSG00000042581	15.6378	5.62899	1.40644	4.00229	6.27313e-05	0.00101002	ENSMUSG00000042581	Thsd7b	5.62899
ENSMUSG00000075478	23.6666	5.62837	1.0491	5.36495	8.09722e-08	3.33271e-06	ENSMUSG00000075478	Slitrk1	5.62837
ENSMUSG00000072487	8.33644	5.62497	1.74688	3.22001	0.00128185	0.0119222	ENSMUSG00000072487	Mroh5	5.62497
ENSMUSG00000085541	180.562	5.60001	0.512487	10.9271	8.55036e-28	4.78392e-25	ENSMUSG00000085541	Gm16010	5.60001
ENSMUSG00000026051	17855.8	5.58874	1.14558	4.87853	1.06877e-06	3.17862e-05	ENSMUSG00000026051	Ecrg4	5.58874
ENSMUSG00000056271	14.9153	5.58792	1.88083	2.97099	0.00296843	0.0229576	ENSMUSG00000056271	Lman1l	5.58792
ENSMUSG00000058354	15.4257	5.55547	1.82997	3.03582	0.0023988	0.0195025	ENSMUSG00000058354	Krt6a	5.55547
ENSMUSG00000055045	3.96783	5.53684	2.01969	2.74143	0.00611731	0.039454	ENSMUSG00000055045	Gm11190	5.53684
ENSMUSG00000118563	14.2663	5.51137	1.27473	4.32354	1.53542e-05	0.000311681	ENSMUSG00000118563	AL732309.1	5.51137
ENSMUSG00000056073	3.88874	5.51	1.8137	3.03799	0.00238165	0.0194088	ENSMUSG00000056073	Grik2	5.51
ENSMUSG00000026841	7.61451	5.49353	1.62303	3.38473	0.000712489	0.00741651	ENSMUSG00000026841	Fibcd1	5.49353
ENSMUSG00000022441	34.359	5.48703	1.22369	4.48401	7.32539e-06	0.000164559	ENSMUSG00000022441	Efcab6	5.48703
ENSMUSG00000070645	7.37446	5.43155	1.79149	3.03186	0.00243055	0.0196819	ENSMUSG00000070645	Ren1	5.43155
ENSMUSG00000000544	33.953	5.43149	1.21949	4.4539	8.43256e-06	0.000185932	ENSMUSG00000000544	Gpa33	5.43149
ENSMUSG00000043857	3.62834	5.4126	1.98666	2.72447	0.00644051	0.040963	ENSMUSG00000043857	Mgat5b	5.4126
ENSMUSG00000021791	12.807	5.39396	1.32917	4.05814	4.9466e-05	0.000824756	ENSMUSG00000021791	Dydc2	5.39396
ENSMUSG00000084349	680.206	5.39037	0.43943	12.2667	1.36672e-34	1.35943e-31	ENSMUSG00000084349	Rpl3-ps1	5.39037
ENSMUSG00000054200	109.208	5.38611	1.56089	3.45065	0.000559232	0.00610518	ENSMUSG00000054200	Ffar4	5.38611
ENSMUSG00000040046	164.264	5.36091	1.69902	3.15529	0.0016034	0.0141694	ENSMUSG00000040046	Tph1	5.36091
ENSMUSG00000039323	21897	5.33752	0.699514	7.63033	2.34161e-14	3.15219e-12	ENSMUSG00000039323	Igfbp2	5.33752
ENSMUSG00000079559	758.844	5.30394	0.377719	14.042	8.62226e-45	1.54373e-41	ENSMUSG00000079559	Colca2	5.30394
ENSMUSG00000041301	6.51688	5.25287	1.53848	3.41433	0.000639399	0.00677385	ENSMUSG00000041301	Cftr	5.25287
ENSMUSG00000106478	6.43924	5.2466	1.55789	3.36776	0.00075781	0.00780658	ENSMUSG00000106478	Gm36551	5.2466
ENSMUSG00000115220	18.3021	5.24591	1.0503	4.99469	5.89314e-07	1.89087e-05	ENSMUSG00000115220	Gm49768	5.24591
ENSMUSG00000023387	18.5203	5.21315	1.71356	3.0423	0.0023478	0.0191766	ENSMUSG00000023387	Kcnk16	5.21315
ENSMUSG00000073295	22.2744	5.2036	1.05265	4.94334	7.67948e-07	2.38704e-05	ENSMUSG00000073295	Nudt11	5.2036
ENSMUSG00000074280	67.9929	5.19886	0.718167	7.23908	4.51751e-13	5.0551e-11	ENSMUSG00000074280	Gm6166	5.19886
ENSMUSG00000079355	329.407	5.1874	0.390564	13.2818	2.95186e-40	4.40418e-37	ENSMUSG00000079355	Ackr4	5.1874
ENSMUSG00000078117	17.1983	5.11811	1.4338	3.5696	0.000357526	0.00425472	ENSMUSG00000078117	Gm16485	5.11811
ENSMUSG00000016150	53.2304	5.10236	0.78017	6.54006	6.14949e-11	4.95948e-09	ENSMUSG00000016150	Tenm1	5.10236
ENSMUSG00000044647	5.82128	5.09939	1.69083	3.01591	0.00256209	0.0205248	ENSMUSG00000044647	Csrnp3	5.09939
ENSMUSG00000059336	172.713	5.09482	0.847983	6.00816	1.87639e-09	1.13496e-07	ENSMUSG00000059336	Slc14a1	5.09482
ENSMUSG00000043613	2206.49	5.0609	1.30543	3.8768	0.000105838	0.00156994	ENSMUSG00000043613	Mmp3	5.0609
ENSMUSG00000079363	1692.76	5.04943	0.421664	11.975	4.80407e-33	4.09582e-30	ENSMUSG00000079363	Gbp4	5.04943
ENSMUSG00000044164	14.7385	5.03094	1.32919	3.78497	0.000153724	0.0021286	ENSMUSG00000044164	Rnf182	5.03094
ENSMUSG00000078137	24.0968	5.02962	1.26738	3.96853	7.23184e-05	0.00114425	ENSMUSG00000078137	Ankrd63	5.02962
ENSMUSG00000070469	1896.97	5.01777	0.638574	7.85777	3.91041e-15	5.60096e-13	ENSMUSG00000070469	Adamtsl3	5.01777
ENSMUSG00000036295	5.41274	4.98626	1.59973	3.11694	0.00182736	0.0157142	ENSMUSG00000036295	Lrrn3	4.98626
ENSMUSG00000031760	5.32301	4.94549	1.69621	2.91561	0.00354988	0.0263559	ENSMUSG00000031760	Mt3	4.94549
ENSMUSG00000025892	558.997	4.92742	0.75984	6.48481	8.88442e-11	6.886e-09	ENSMUSG00000025892	Gria4	4.92742
ENSMUSG00000044528	10.1467	4.92388	1.34837	3.65173	0.000260479	0.00327271	ENSMUSG00000044528	Tram1l1	4.92388
ENSMUSG00000034336	5.21413	4.92235	1.70655	2.88439	0.00392172	0.028358	ENSMUSG00000034336	Ina	4.92235
ENSMUSG00000045215	5.17725	4.91632	1.61927	3.03613	0.0023964	0.0195025	ENSMUSG00000045215	Asxl3	4.91632
ENSMUSG00000031202	41.349	4.86415	0.706297	6.88684	5.70454e-12	5.2828e-10	ENSMUSG00000031202	Rab39b	4.86415
ENSMUSG00000041658	31.8478	4.82618	0.819201	5.89132	3.83126e-09	2.12368e-07	ENSMUSG00000041658	Rragb	4.82618
ENSMUSG00000043388	12.9834	4.81205	1.24076	3.8783	0.00010519	0.00156292	ENSMUSG00000043388	Tmem130	4.81205
ENSMUSG00000052387	3382.42	4.76158	0.411162	11.5808	5.15697e-31	4.01436e-28	ENSMUSG00000052387	Trpm3	4.76158
ENSMUSG00000034612	3935.75	4.74478	0.63212	7.50613	6.09013e-14	7.82147e-12	ENSMUSG00000034612	Chst11	4.74478
ENSMUSG00000031323	4.6005	4.73234	1.64297	2.88036	0.00397223	0.0286192	ENSMUSG00000031323	Dmrtc1a	4.73234
ENSMUSG00000114807	8.06497	4.72594	1.493	3.1654	0.00154872	0.0137795	ENSMUSG00000114807	Gm32090	4.72594
ENSMUSG00000024059	119.891	4.72083	0.825388	5.71953	1.06821e-08	5.37227e-07	ENSMUSG00000024059	Clip4	4.72083
ENSMUSG00000032940	38.6819	4.71373	0.890827	5.29141	1.21374e-07	4.67329e-06	ENSMUSG00000032940	Rbm11	4.71373
ENSMUSG00000110332	909.146	4.7003	0.549563	8.55279	1.20149e-17	2.36391e-15	ENSMUSG00000110332	Gm19935	4.7003
ENSMUSG00000100764	16.1867	4.6982	0.992092	4.73565	2.18357e-06	5.82633e-05	ENSMUSG00000100764	Gm29155	4.6982
ENSMUSG00000038599	45.3065	4.68955	1.09616	4.27817	1.88436e-05	0.000367912	ENSMUSG00000038599	Capn8	4.68955
ENSMUSG00000022860	18.4186	4.67842	1.53948	3.03896	0.00237396	0.0193637	ENSMUSG00000022860	Chodl	4.67842
ENSMUSG00000044550	160.182	4.67556	1.44171	3.24305	0.00118257	0.0111494	ENSMUSG00000044550	Tceal3	4.67556
ENSMUSG00000022025	4350.94	4.67491	0.302545	15.452	7.31921e-54	2.18405e-50	ENSMUSG00000022025	Cnmd	4.67491
ENSMUSG00000045761	7.92078	4.66791	1.54463	3.02203	0.00251086	0.0202224	ENSMUSG00000045761	Togaram2	4.66791
ENSMUSG00000095407	54.1712	4.65638	0.659502	7.06046	1.65958e-12	1.65995e-10	ENSMUSG00000095407	Tmem200c	4.65638
ENSMUSG00000067276	1010.25	4.65324	0.700042	6.64709	2.9895e-11	2.54876e-09	ENSMUSG00000067276	Capn6	4.65324
ENSMUSG00000022296	21.3517	4.64938	1.35149	3.4402	0.000581288	0.00629225	ENSMUSG00000022296	Baalc	4.64938
ENSMUSG00000110195	7.7065	4.64686	1.41168	3.29172	0.000995776	0.00973164	ENSMUSG00000110195	Pde2a	4.64686
ENSMUSG00000021790	4.30142	4.64623	1.73121	2.6838	0.00727906	0.0448775	ENSMUSG00000021790	Dydc1	4.64623
ENSMUSG00000053199	27.9084	4.6462	0.815324	5.69859	1.208e-08	5.99112e-07	ENSMUSG00000053199	Arhgap20	4.6462
ENSMUSG00000025739	11.6094	4.64312	1.18621	3.91426	9.06825e-05	0.00138886	ENSMUSG00000025739	Gng13	4.64312
ENSMUSG00000104939	99.1681	4.64295	0.615734	7.54052	4.68105e-14	6.16247e-12	ENSMUSG00000104939	Gm33651	4.64295
ENSMUSG00000043681	12.7309	4.64159	1.45927	3.18076	0.0014689	0.0132624	ENSMUSG00000043681	Fam25c	4.64159
ENSMUSG00000026668	16.132	4.63701	1.07431	4.31627	1.58687e-05	0.00032067	ENSMUSG00000026668	Ucma	4.63701
ENSMUSG00000022483	752.222	4.62063	1.22572	3.76972	0.000163428	0.00224043	ENSMUSG00000022483	Col2a1	4.62063
ENSMUSG00000047344	4.26569	4.61784	1.68252	2.7446	0.00605838	0.0391444	ENSMUSG00000047344	Lancl3	4.61784
ENSMUSG00000038233	18.8355	4.60261	1.22408	3.76006	0.000169872	0.00230757	ENSMUSG00000038233	Gask1a	4.60261
ENSMUSG00000022525	16.1582	4.58369	1.19404	3.83882	0.000123628	0.00178216	ENSMUSG00000022525	Plaat1	4.58369
ENSMUSG00000111767	4.07031	4.56313	1.69483	2.69238	0.00709438	0.0440723	ENSMUSG00000111767	4930546K05Rik	4.56313
ENSMUSG00000024990	54.3029	4.55894	1.19292	3.82166	0.000132557	0.00188357	ENSMUSG00000024990	Rbp4	4.55894
ENSMUSG00000089694	8.08769	4.55127	1.54706	2.94189	0.00326214	0.0247166	ENSMUSG00000089694	Nat8f7	4.55127
ENSMUSG00000086596	714.155	4.54853	0.621545	7.31811	2.51485e-13	3.00172e-11	ENSMUSG00000086596	Susd5	4.54853
ENSMUSG00000010064	5576.69	4.54357	1.37086	3.3144	0.000918387	0.00915713	ENSMUSG00000010064	Slc38a3	4.54357
ENSMUSG00000064147	18.7148	4.53694	0.868995	5.22091	1.78049e-07	6.5057e-06	ENSMUSG00000064147	Rab44	4.53694
ENSMUSG00000007908	45.5995	4.51242	0.863612	5.22506	1.74098e-07	6.40053e-06	ENSMUSG00000007908	Hmgcll1	4.51242
ENSMUSG00000025185	872.517	4.49273	0.621086	7.23366	4.70152e-13	5.19604e-11	ENSMUSG00000025185	Loxl4	4.49273
ENSMUSG00000117423	7.12762	4.48215	1.45747	3.07529	0.00210295	0.017553	ENSMUSG00000117423	Gm33508	4.48215
ENSMUSG00000037033	6.94367	4.41038	1.62152	2.7199	0.00653016	0.0413993	ENSMUSG00000037033	Clca3b	4.41038
ENSMUSG00000030607	242.51	4.39223	0.868436	5.05763	4.24493e-07	1.41004e-05	ENSMUSG00000030607	Acan	4.39223
ENSMUSG00000093973	6.69367	4.38958	1.48468	2.95659	0.00311058	0.0238407	ENSMUSG00000093973	Mrgpra2a	4.38958
ENSMUSG00000031189	10.4259	4.37402	1.17491	3.72286	0.000196979	0.0026052	ENSMUSG00000031189	Aff2	4.37402
ENSMUSG00000055421	22.6221	4.3705	0.951471	4.59341	4.36062e-06	0.000106656	ENSMUSG00000055421	Pcdh9	4.3705
ENSMUSG00000025479	10.1736	4.35781	1.45284	2.9995	0.0027042	0.0213568	ENSMUSG00000025479	Cyp2e1	4.35781
ENSMUSG00000052516	57.075	4.35038	0.812348	5.35532	8.54067e-08	3.48287e-06	ENSMUSG00000052516	Robo2	4.35038
ENSMUSG00000035448	17.2653	4.34678	1.36369	3.18751	0.00143504	0.0130223	ENSMUSG00000035448	Ccr3	4.34678
ENSMUSG00000000794	28.0343	4.33624	1.15126	3.76651	0.000165547	0.00225948	ENSMUSG00000000794	Kcnn3	4.33624
ENSMUSG00000020354	28.4926	4.33543	1.0638	4.07543	4.5929e-05	0.000774306	ENSMUSG00000020354	Sgcd	4.33543
ENSMUSG00000021763	114.17	4.33365	0.503849	8.60109	7.89624e-18	1.64101e-15	ENSMUSG00000021763	BC067074	4.33365
ENSMUSG00000021613	15.8935	4.33364	0.931842	4.65062	3.30945e-06	8.33367e-05	ENSMUSG00000021613	Hapln1	4.33364
ENSMUSG00000046719	29.0997	4.33304	1.09343	3.96279	7.4078e-05	0.00116957	ENSMUSG00000046719	Nxph3	4.33304
ENSMUSG00000048482	56.3099	4.31529	0.819277	5.26719	1.38525e-07	5.22138e-06	ENSMUSG00000048482	Bdnf	4.31529
ENSMUSG00000100512	6.55845	4.30537	1.4168	3.03879	0.00237527	0.0193656	ENSMUSG00000100512	Ovol3	4.30537
ENSMUSG00000091754	12.0126	4.29462	1.16173	3.69673	0.000218393	0.00282727	ENSMUSG00000091754	Gm3636	4.29462
ENSMUSG00000107092	12.5598	4.29354	1.23071	3.48865	0.00048546	0.0054323	ENSMUSG00000107092	Gm7993	4.29354
ENSMUSG00000020598	687	4.26856	0.509977	8.37011	5.75659e-17	1.05169e-14	ENSMUSG00000020598	Nrcam	4.26856
ENSMUSG00000087028	264.555	4.25258	0.509763	8.34227	7.28769e-17	1.29187e-14	ENSMUSG00000087028	Gm13387	4.25258
ENSMUSG00000002341	30.6423	4.24252	0.901063	4.70835	2.49733e-06	6.51782e-05	ENSMUSG00000002341	Ncan	4.24252
ENSMUSG00000097906	295.252	4.24241	0.877874	4.8326	1.34763e-06	3.89161e-05	ENSMUSG00000097906	Gm9625	4.24241
ENSMUSG00000059422	17.3637	4.23534	1.53443	2.76021	0.0057765	0.037757	ENSMUSG00000059422	Gm8116	4.23534
ENSMUSG00000053399	14.7429	4.2332	1.24599	3.39747	0.000680116	0.00713345	ENSMUSG00000053399	Adamts18	4.2332
ENSMUSG00000027596	6.04709	4.20619	1.5637	2.68989	0.00714747	0.0443104	ENSMUSG00000027596	a	4.20619
ENSMUSG00000049100	25.2103	4.17497	1.01221	4.1246	3.71386e-05	0.000651406	ENSMUSG00000049100	Pcdh10	4.17497
ENSMUSG00000022425	130.348	4.17101	0.7219	5.77783	7.56723e-09	3.91571e-07	ENSMUSG00000022425	Enpp2	4.17101
ENSMUSG00000037379	101.734	4.16732	0.732147	5.69191	1.25624e-08	6.17905e-07	ENSMUSG00000037379	Spon2	4.16732
ENSMUSG00000030606	377.546	4.14349	0.501311	8.26531	1.39329e-16	2.37937e-14	ENSMUSG00000030606	Hapln3	4.14349
ENSMUSG00000041737	11.0522	4.14271	1.08192	3.82905	0.000128641	0.00183813	ENSMUSG00000041737	Tmem45b	4.14271
ENSMUSG00000032511	3653.28	4.12081	1.17926	3.49441	0.000475105	0.00533644	ENSMUSG00000032511	Scn5a	4.12081
ENSMUSG00000034533	8.08323	4.11921	1.50966	2.72857	0.00636096	0.0406158	ENSMUSG00000034533	Scn10a	4.11921
ENSMUSG00000047904	20.868	4.10998	1.11509	3.68578	0.000228003	0.00293681	ENSMUSG00000047904	Sstr2	4.10998
ENSMUSG00000057060	81.3216	4.10735	1.01653	4.04056	5.3323e-05	0.000879903	ENSMUSG00000057060	Slc35f3	4.10735
ENSMUSG00000027777	154.796	4.08724	0.489491	8.34999	6.82707e-17	1.22232e-14	ENSMUSG00000027777	Schip1	4.08724
ENSMUSG00000110063	10.8586	4.08584	1.07587	3.79769	0.00014605	0.0020381	ENSMUSG00000110063	Gm31045	4.08584
ENSMUSG00000092021	10.9505	4.0801	1.07193	3.80633	0.000141047	0.00198218	ENSMUSG00000092021	Gbp11	4.0801
ENSMUSG00000028226	1100.21	4.06715	0.474819	8.56569	1.07431e-17	2.13715e-15	ENSMUSG00000028226	Mmp16	4.06715
ENSMUSG00000044694	177.797	4.05797	0.555492	7.30519	2.76873e-13	3.26127e-11	ENSMUSG00000044694	2010007H06Rik	4.05797
ENSMUSG00000046523	17.2959	4.04198	1.25182	3.22889	0.00124273	0.0116187	ENSMUSG00000046523	Kctd4	4.04198
ENSMUSG00000032281	115.068	4.03729	1.03559	3.89853	9.67781e-05	0.00145362	ENSMUSG00000032281	Acsbg1	4.03729
ENSMUSG00000035513	2733.45	4.02801	1.09608	3.67492	0.000237926	0.00304213	ENSMUSG00000035513	Ntng2	4.02801
ENSMUSG00000101316	5.42689	4.01714	1.43684	2.79582	0.00517687	0.0348185	ENSMUSG00000101316	Gm12663	4.01714
ENSMUSG00000017453	517.57	4.006	0.813735	4.92297	8.52386e-07	2.61769e-05	ENSMUSG00000017453	Pipox	4.006
ENSMUSG00000073514	19.2836	4.00224	0.881782	4.53881	5.65724e-06	0.000132767	ENSMUSG00000073514	Dok6	4.00224
ENSMUSG00000032839	78.7858	3.99006	0.547341	7.28991	3.10167e-13	3.53709e-11	ENSMUSG00000032839	Trpc1	3.99006
ENSMUSG00000075324	22.9073	3.9419	0.816758	4.82627	1.39111e-06	3.99782e-05	ENSMUSG00000075324	Fign	3.9419
ENSMUSG00000019831	66.3934	3.84524	0.782907	4.91149	9.03875e-07	2.74288e-05	ENSMUSG00000019831	Wasf1	3.84524
ENSMUSG00000019880	208.322	3.843	0.847612	4.53391	5.7902e-06	0.000135691	ENSMUSG00000019880	Rspo3	3.843
ENSMUSG00000067341	47.6615	3.8343	0.661702	5.79461	6.84818e-09	3.5956e-07	ENSMUSG00000067341	H2-Eb2	3.8343
ENSMUSG00000018486	25.6601	3.83267	1.162	3.29835	0.000972531	0.00956714	ENSMUSG00000018486	Wnt9b	3.83267
ENSMUSG00000028488	69.5692	3.79877	0.905203	4.19659	2.70962e-05	0.000502206	ENSMUSG00000028488	Sh3gl2	3.79877
ENSMUSG00000102205	35.5025	3.79373	0.672891	5.63796	1.7208e-08	8.21579e-07	ENSMUSG00000102205	9430092D12Rik	3.79373
ENSMUSG00000105039	37.2152	3.7866	0.730203	5.18569	2.1522e-07	7.70661e-06	ENSMUSG00000105039	Gm32585	3.7866
ENSMUSG00000059256	16.842	3.78112	1.286	2.94022	0.00327983	0.0248296	ENSMUSG00000059256	Gzmd	3.78112
ENSMUSG00000038932	26.4539	3.77987	0.882601	4.28265	1.84684e-05	0.000363361	ENSMUSG00000038932	Tcfl5	3.77987
ENSMUSG00000038067	28.631	3.77185	1.27816	2.951	0.00316745	0.0241684	ENSMUSG00000038067	Csf3	3.77185
ENSMUSG00000078922	819.278	3.75812	0.443835	8.46739	2.50963e-17	4.78005e-15	ENSMUSG00000078922	Tgtp1	3.75812
ENSMUSG00000041245	19.9233	3.75543	0.890601	4.21673	2.4787e-05	0.000463727	ENSMUSG00000041245	Wnk3	3.75543
ENSMUSG00000061080	40.8661	3.75247	0.622759	6.02556	1.68528e-09	1.0263e-07	ENSMUSG00000061080	Lsamp	3.75247
ENSMUSG00000050538	40.3233	3.7444	0.644681	5.80814	6.317e-09	3.35943e-07	ENSMUSG00000050538	B230217C12Rik	3.7444
ENSMUSG00000026188	8.63613	3.74002	1.17386	3.18609	0.00144211	0.0130798	ENSMUSG00000026188	Tmem169	3.74002
ENSMUSG00000071398	6.85058	3.73739	1.3022	2.87007	0.00410385	0.0294019	ENSMUSG00000071398	2410004P03Rik	3.73739
ENSMUSG00000004110	8.63035	3.73462	1.14981	3.24803	0.00116207	0.0110025	ENSMUSG00000004110	Cacna1e	3.73462
ENSMUSG00000054161	8.41571	3.72387	1.31404	2.83391	0.00459827	0.0319594	ENSMUSG00000054161	Fam83e	3.72387
ENSMUSG00000021278	72.2035	3.72145	0.891082	4.17633	2.9625e-05	0.000540128	ENSMUSG00000021278	Amn	3.72145
ENSMUSG00000034488	132.739	3.71838	0.59648	6.23387	4.55065e-10	3.04011e-08	ENSMUSG00000034488	Edil3	3.71838
ENSMUSG00000057047	8.94449	3.71708	1.22434	3.036	0.00239741	0.0195025	ENSMUSG00000057047	1700010B08Rik	3.71708
ENSMUSG00000025104	177.209	3.69998	0.505808	7.31499	2.57407e-13	3.05206e-11	ENSMUSG00000025104	Hdgfl3	3.69998
ENSMUSG00000054863	98.9442	3.69508	0.627668	5.887	3.93268e-09	2.17317e-07	ENSMUSG00000054863	Tafa5	3.69508
ENSMUSG00000003477	10.4237	3.68979	1.18357	3.11751	0.00182384	0.0156915	ENSMUSG00000003477	Inmt	3.68979
ENSMUSG00000029727	7.92194	3.67374	1.30206	2.82148	0.00478024	0.0327914	ENSMUSG00000029727	Cyp3a13	3.67374
ENSMUSG00000040592	213.516	3.66493	0.772589	4.7437	2.09849e-06	5.63289e-05	ENSMUSG00000040592	Cd79b	3.66493
ENSMUSG00000032549	473.278	3.66477	0.663474	5.5236	3.32117e-08	1.47549e-06	ENSMUSG00000032549	Rab6b	3.66477
ENSMUSG00000020251	34.8571	3.62964	0.66684	5.44305	5.23748e-08	2.24873e-06	ENSMUSG00000020251	Glt8d2	3.62964
ENSMUSG00000070331	10.2556	3.62878	1.05895	3.42678	0.000610786	0.00651699	ENSMUSG00000070331	Qrich2	3.62878
ENSMUSG00000034837	12.3971	3.62642	0.939643	3.85936	0.000113685	0.00166457	ENSMUSG00000034837	Gnat1	3.62642
ENSMUSG00000079575	20.5161	3.62306	0.850427	4.26028	2.04167e-05	0.000395179	ENSMUSG00000079575	Rbpj-ps3	3.62306
ENSMUSG00000110266	18.9512	3.58624	0.866709	4.13777	3.50696e-05	0.000621055	ENSMUSG00000110266	Gm32742	3.58624
ENSMUSG00000038608	1426.52	3.58386	0.384122	9.32998	1.05888e-20	3.38921e-18	ENSMUSG00000038608	Dock10	3.58386
ENSMUSG00000058589	18.5212	3.58372	0.848473	4.22373	2.40297e-05	0.000453827	ENSMUSG00000058589	Anks1b	3.58372
ENSMUSG00000040310	257.38	3.57178	0.782294	4.56577	4.97666e-06	0.000118487	ENSMUSG00000040310	Alx4	3.57178
ENSMUSG00000048458	2053.21	3.5664	0.550084	6.48336	8.97017e-11	6.9225e-09	ENSMUSG00000048458	Inka2	3.5664
ENSMUSG00000031551	10.1185	3.55939	1.32767	2.68094	0.00734162	0.0451234	ENSMUSG00000031551	Ido1	3.55939
ENSMUSG00000068522	9.46438	3.55341	1.17963	3.01232	0.00259262	0.0206769	ENSMUSG00000068522	Aard	3.55341
ENSMUSG00000115456	51.8903	3.54367	0.551245	6.42848	1.28882e-10	9.53517e-09	ENSMUSG00000115456	Gm35248	3.54367
ENSMUSG00000113642	20.5284	3.53219	0.755467	4.6755	2.93242e-06	7.5331e-05	ENSMUSG00000113642	Gm49329	3.53219
ENSMUSG00000032087	83.7805	3.53112	0.878437	4.01978	5.82534e-05	0.000950746	ENSMUSG00000032087	Dscaml1	3.53112
ENSMUSG00000063531	10.0297	3.52787	1.11179	3.17314	0.00150801	0.0135132	ENSMUSG00000063531	Sema3e	3.52787
ENSMUSG00000006638	11.4461	3.52636	0.932631	3.78109	0.000156144	0.0021571	ENSMUSG00000006638	Abhd1	3.52636
ENSMUSG00000054477	126.056	3.50461	0.565978	6.19213	5.93567e-10	3.85044e-08	ENSMUSG00000054477	Kcnn2	3.50461
ENSMUSG00000031548	13836.3	3.50151	0.488057	7.17439	7.26313e-13	7.69462e-11	ENSMUSG00000031548	Sfrp1	3.50151
ENSMUSG00000049583	7.39189	3.5013	1.26444	2.76906	0.00562178	0.037059	ENSMUSG00000049583	Grm5	3.5013
ENSMUSG00000075297	15.0789	3.50111	0.993557	3.52382	0.00042538	0.00488833	ENSMUSG00000075297	H60b	3.50111
ENSMUSG00000025780	771.829	3.4911	0.443019	7.88025	3.26728e-15	4.83449e-13	ENSMUSG00000025780	Itih5	3.4911
ENSMUSG00000086231	5.74729	3.48909	1.31496	2.65337	0.00796915	0.0481375	ENSMUSG00000086231	Rapgef4os3	3.48909
ENSMUSG00000036095	26.3952	3.48832	0.947223	3.68268	0.000230792	0.00296847	ENSMUSG00000036095	Dgkb	3.48832
ENSMUSG00000092517	44.2708	3.48082	0.540928	6.43491	1.2355e-10	9.17855e-09	ENSMUSG00000092517	Art2a	3.48082
ENSMUSG00000082226	30.5887	3.47947	0.721086	4.82531	1.39785e-06	4.01075e-05	ENSMUSG00000082226	Gm715	3.47947
ENSMUSG00000058897	829.576	3.47576	1.24542	2.79084	0.00525718	0.0352527	ENSMUSG00000058897	Col25a1	3.47576
ENSMUSG00000068606	216.101	3.47325	0.59774	5.81064	6.22331e-09	3.32603e-07	ENSMUSG00000068606	Gm4841	3.47325
ENSMUSG00000020695	9870.54	3.46975	0.658181	5.27172	1.35151e-07	5.11573e-06	ENSMUSG00000020695	Mrc2	3.46975
ENSMUSG00000026938	76.9055	3.45843	0.534598	6.46921	9.8516e-11	7.53773e-09	ENSMUSG00000026938	Fcna	3.45843
ENSMUSG00000063564	133.287	3.44498	0.606193	5.68297	1.32374e-08	6.4801e-07	ENSMUSG00000063564	Col23a1	3.44498
ENSMUSG00000053168	26.5238	3.44118	1.10625	3.11067	0.00186666	0.0159619	ENSMUSG00000053168	9030619P08Rik	3.44118
ENSMUSG00000103486	7.31828	3.44005	1.14262	3.01066	0.00260683	0.0207526	ENSMUSG00000103486	Gm10657	3.44005
ENSMUSG00000031290	26.0816	3.43946	0.731525	4.70177	2.57917e-06	6.70209e-05	ENSMUSG00000031290	Lrch2	3.43946
ENSMUSG00000024330	2450.1	3.43709	0.574373	5.98407	2.1763e-09	1.27752e-07	ENSMUSG00000024330	Col11a2	3.43709
ENSMUSG00000081640	12.5799	3.43554	1.18865	2.89027	0.00384905	0.0279893	ENSMUSG00000081640	Rplp0-ps1	3.43554
ENSMUSG00000031099	98.8262	3.42639	0.519153	6.59997	4.11233e-11	3.40867e-09	ENSMUSG00000031099	Smarca1	3.42639
ENSMUSG00000056679	45.2085	3.41829	0.606246	5.63846	1.71582e-08	8.21391e-07	ENSMUSG00000056679	Gpr173	3.41829
ENSMUSG00000028435	11.0213	3.41677	1.28441	2.66019	0.00780958	0.0473494	ENSMUSG00000028435	Aqp3	3.41677
ENSMUSG00000054901	10.3968	3.39784	1.0797	3.14701	0.00164948	0.0144979	ENSMUSG00000054901	Arhgef33	3.39784
ENSMUSG00000037813	129.337	3.39062	0.582274	5.82306	5.77785e-09	3.11586e-07	ENSMUSG00000037813	D630003M21Rik	3.39062
ENSMUSG00000031239	177.303	3.37493	0.727828	4.63699	3.53524e-06	8.81545e-05	ENSMUSG00000031239	Itm2a	3.37493
ENSMUSG00000044522	49.1815	3.37256	0.79654	4.23401	2.29557e-05	0.000436769	ENSMUSG00000044522	A730020M07Rik	3.37256
ENSMUSG00000041556	378.413	3.36756	0.525855	6.40396	1.51397e-10	1.11091e-08	ENSMUSG00000041556	Fbxo2	3.36756
ENSMUSG00000000305	14.5262	3.36071	1.10222	3.04904	0.00229571	0.018853	ENSMUSG00000000305	Cdh4	3.36071
ENSMUSG00000019768	747.659	3.34955	0.659003	5.08276	3.71987e-07	1.25899e-05	ENSMUSG00000019768	Esr1	3.34955
ENSMUSG00000058152	161.957	3.33586	0.594128	5.61471	1.96887e-08	9.2765e-07	ENSMUSG00000058152	Chsy3	3.33586
ENSMUSG00000047261	8.78951	3.33116	1.17462	2.83596	0.00456888	0.0318416	ENSMUSG00000047261	Gap43	3.33116
ENSMUSG00000056900	26.5412	3.31278	0.762203	4.34632	1.38441e-05	0.000283923	ENSMUSG00000056900	Usp13	3.31278
ENSMUSG00000064224	190.968	3.28641	0.540853	6.07635	1.22952e-09	7.67013e-08	ENSMUSG00000064224	Gsdma3	3.28641
ENSMUSG00000036030	21.7573	3.27551	0.762262	4.29709	1.73057e-05	0.000344268	ENSMUSG00000036030	Prtg	3.27551
ENSMUSG00000059921	164.16	3.27353	0.466379	7.01903	2.2342e-12	2.13909e-10	ENSMUSG00000059921	Unc5c	3.27353
ENSMUSG00000019874	17.5737	3.27229	0.750049	4.36276	1.2843e-05	0.000268309	ENSMUSG00000019874	Fabp7	3.27229
ENSMUSG00000038112	35.5981	3.27211	0.818255	3.99889	6.36413e-05	0.00102191	ENSMUSG00000038112	AW551984	3.27211
ENSMUSG00000030111	332.809	3.27062	0.616604	5.30425	1.13135e-07	4.43233e-06	ENSMUSG00000030111	A2m	3.27062
ENSMUSG00000026204	126.066	3.26823	0.926223	3.52855	0.000417837	0.00482643	ENSMUSG00000026204	Ptprn	3.26823
ENSMUSG00000003411	9.38989	3.2628	1.11377	2.92949	0.00339514	0.0255191	ENSMUSG00000003411	Rab3b	3.2628
ENSMUSG00000049971	55.2695	3.25919	1.13051	2.88294	0.00393985	0.0284547	ENSMUSG00000049971	Glt1d1	3.25919
ENSMUSG00000063600	10.6345	3.25784	1.09308	2.98043	0.0028784	0.0224553	ENSMUSG00000063600	Egfem1	3.25784
ENSMUSG00000070570	140.42	3.25635	0.749982	4.34191	1.4125e-05	0.000288878	ENSMUSG00000070570	Slc17a7	3.25635
ENSMUSG00000032826	155.359	3.25078	0.511521	6.35511	2.08272e-10	1.47972e-08	ENSMUSG00000032826	Ank2	3.25078
ENSMUSG00000044574	6.37804	3.2468	1.15583	2.80906	0.00496857	0.0337727	ENSMUSG00000044574	5031434C07Rik	3.2468
ENSMUSG00000033900	216.886	3.23318	0.72264	4.47412	7.67276e-06	0.000171206	ENSMUSG00000033900	Map9	3.23318
ENSMUSG00000028776	11193.1	3.22704	0.286748	11.2539	2.2147e-29	1.46859e-26	ENSMUSG00000028776	Tinagl1	3.22704
ENSMUSG00000029287	3609.6	3.22316	0.400429	8.04925	8.33014e-16	1.28571e-13	ENSMUSG00000029287	Tgfbr3	3.22316
ENSMUSG00000062554	10.6824	3.22054	1.02372	3.14591	0.00165571	0.0145313	ENSMUSG00000062554	Gm12751	3.22054
ENSMUSG00000020886	864.627	3.21267	0.426507	7.53252	4.97719e-14	6.45736e-12	ENSMUSG00000020886	Dlg4	3.21267
ENSMUSG00000021701	7415.65	3.21144	0.19968	16.0829	3.36155e-58	1.50463e-54	ENSMUSG00000021701	Plk2	3.21144
ENSMUSG00000038248	503.486	3.20994	0.631921	5.07964	3.78142e-07	1.275e-05	ENSMUSG00000038248	Sobp	3.20994
ENSMUSG00000029281	32.8381	3.20948	1.06811	3.00483	0.00265732	0.0210598	ENSMUSG00000029281	Smr2	3.20948
ENSMUSG00000041817	15.9722	3.20735	0.966416	3.31881	0.000904026	0.00903219	ENSMUSG00000041817	Fam169a	3.20735
ENSMUSG00000049612	8.87067	3.20573	1.13259	2.83044	0.00464834	0.0322448	ENSMUSG00000049612	Omg	3.20573
ENSMUSG00000097307	10.7911	3.20388	1.06561	3.00661	0.00264175	0.0209653	ENSMUSG00000097307	Gm26834	3.20388
ENSMUSG00000034059	62.4163	3.20192	0.635473	5.03865	4.6883e-07	1.54017e-05	ENSMUSG00000034059	Ypel4	3.20192
ENSMUSG00000034438	254.655	3.19924	0.502197	6.37049	1.88431e-10	1.34947e-08	ENSMUSG00000034438	Gbp8	3.19924
ENSMUSG00000004892	7.36287	3.19108	1.19773	2.66426	0.00771571	0.0468796	ENSMUSG00000004892	Bcan	3.19108
ENSMUSG00000037747	390.928	3.18991	0.838515	3.80424	0.000142242	0.00199741	ENSMUSG00000037747	Phyhipl	3.18991
ENSMUSG00000057880	282.53	3.18796	0.574887	5.54537	2.93328e-08	1.33293e-06	ENSMUSG00000057880	Abat	3.18796
ENSMUSG00000074813	2036.51	3.18079	0.296319	10.7343	7.02308e-27	3.81034e-24	ENSMUSG00000074813	Morrbid	3.18079
ENSMUSG00000027015	182.369	3.174	0.631891	5.02302	5.08647e-07	1.65579e-05	ENSMUSG00000027015	Cybrd1	3.174
ENSMUSG00000092035	29.6633	3.17224	0.760816	4.16952	3.05243e-05	0.000552027	ENSMUSG00000092035	Peg10	3.17224
ENSMUSG00000049404	46.0765	3.17011	0.757098	4.18718	2.82444e-05	0.000520255	ENSMUSG00000049404	Rarres1	3.17011
ENSMUSG00000036395	52.8158	3.16724	0.652318	4.85537	1.20164e-06	3.51539e-05	ENSMUSG00000036395	Glb1l2	3.16724
ENSMUSG00000025776	75.8713	3.16442	0.853647	3.70695	0.000209774	0.00273946	ENSMUSG00000025776	Crispld1	3.16442
ENSMUSG00000029378	114.184	3.16304	0.979723	3.2285	0.0012444	0.0116283	ENSMUSG00000029378	Areg	3.16304
ENSMUSG00000100320	6.12805	3.16147	1.15208	2.74414	0.00606695	0.0391857	ENSMUSG00000100320	Gm29417	3.16147
ENSMUSG00000100779	6.01469	3.14675	1.17815	2.67092	0.00756445	0.0462074	ENSMUSG00000100779	Gm29292	3.14675
ENSMUSG00000027859	59.2671	3.14662	0.916723	3.43247	0.000598121	0.00642397	ENSMUSG00000027859	Ngf	3.14662
ENSMUSG00000044749	29.2757	3.1451	0.814862	3.85968	0.000113538	0.00166457	ENSMUSG00000044749	Abca6	3.1451
ENSMUSG00000068962	11.3589	3.14457	1.05561	2.9789	0.00289282	0.0225306	ENSMUSG00000068962	Zfp114	3.14457
ENSMUSG00000032537	150.071	3.13804	0.649284	4.83308	1.34438e-06	3.88849e-05	ENSMUSG00000032537	Ephb1	3.13804
ENSMUSG00000027868	469.475	3.12167	0.501341	6.22664	4.76533e-10	3.15994e-08	ENSMUSG00000027868	Tbx15	3.12167
ENSMUSG00000041577	2734.97	3.11779	0.653154	4.77343	1.81111e-06	4.96573e-05	ENSMUSG00000041577	Prelp	3.11779
ENSMUSG00000037653	19.6381	3.11527	0.825745	3.77268	0.000161502	0.00222254	ENSMUSG00000037653	Kctd8	3.11527
ENSMUSG00000021280	399.095	3.10211	0.498654	6.22097	4.94101e-10	3.25235e-08	ENSMUSG00000021280	Exoc3l4	3.10211
ENSMUSG00000026989	7.37733	3.10147	1.13581	2.73063	0.00632134	0.0404638	ENSMUSG00000026989	Dapl1	3.10147
ENSMUSG00000008193	13.836	3.09421	0.970409	3.18856	0.00142984	0.0129816	ENSMUSG00000008193	Spib	3.09421
ENSMUSG00000031379	152.387	3.09101	0.868753	3.55798	0.000373718	0.00441141	ENSMUSG00000031379	Pir	3.09101
ENSMUSG00000086043	30.3932	3.08923	0.710525	4.34781	1.37501e-05	0.000282643	ENSMUSG00000086043	Gm12473	3.08923
ENSMUSG00000020846	14393.6	3.08852	0.552195	5.59316	2.22974e-08	1.03423e-06	ENSMUSG00000020846	Rflnb	3.08852
ENSMUSG00000047844	10.2994	3.08759	1.16437	2.65171	0.00800845	0.0483097	ENSMUSG00000047844	Bex4	3.08759
ENSMUSG00000048355	92.5028	3.08345	0.839518	3.67289	0.000239825	0.00306265	ENSMUSG00000048355	Arxes1	3.08345
ENSMUSG00000033715	40.621	3.08175	0.531211	5.80136	6.57788e-09	3.48433e-07	ENSMUSG00000033715	Akr1c14	3.08175
ENSMUSG00000028270	7555.43	3.06776	0.30092	10.1946	2.09621e-24	8.93582e-22	ENSMUSG00000028270	Gbp2	3.06776
ENSMUSG00000042104	394.668	3.05916	0.510454	5.99302	2.05982e-09	1.21713e-07	ENSMUSG00000042104	Uggt2	3.05916
ENSMUSG00000040181	79.1653	3.05638	0.882936	3.46161	0.000536947	0.00590873	ENSMUSG00000040181	Fmo1	3.05638
ENSMUSG00000000120	83.8494	3.05491	0.856085	3.56847	0.000359072	0.00426881	ENSMUSG00000000120	Ngfr	3.05491
ENSMUSG00000057614	193.27	3.0526	0.58665	5.20344	1.95633e-07	7.10469e-06	ENSMUSG00000057614	Gnai1	3.0526
ENSMUSG00000004113	19.8322	3.04342	0.926947	3.28327	0.00102609	0.00998972	ENSMUSG00000004113	Cacna1b	3.04342
ENSMUSG00000043259	43.4012	3.04159	0.733983	4.14396	3.41365e-05	0.000607535	ENSMUSG00000043259	Fam13c	3.04159
ENSMUSG00000020123	268.828	3.04069	0.543564	5.59399	2.21907e-08	1.03195e-06	ENSMUSG00000020123	Avpr1a	3.04069
ENSMUSG00000007021	11.3091	3.04064	0.988056	3.0774	0.00208818	0.0174623	ENSMUSG00000007021	Syngr3	3.04064
ENSMUSG00000039904	33.7046	3.0333	0.837025	3.6239	0.00029019	0.00357575	ENSMUSG00000039904	Gpr37	3.0333
ENSMUSG00000032262	11.3948	3.03209	0.853246	3.5536	0.000380001	0.00447601	ENSMUSG00000032262	Elovl4	3.03209
ENSMUSG00000045658	576.086	3.02797	0.422112	7.1734	7.31597e-13	7.705e-11	ENSMUSG00000045658	Pid1	3.02797
ENSMUSG00000022367	59.449	3.0215	0.656934	4.59939	4.23729e-06	0.000103924	ENSMUSG00000022367	Has2	3.0215
ENSMUSG00000045008	16.5262	3.0198	0.893096	3.38127	0.000721506	0.00748427	ENSMUSG00000045008	9030612E09Rik	3.0198
ENSMUSG00000078921	180.602	3.01599	0.400226	7.53571	4.85683e-14	6.3472e-12	ENSMUSG00000078921	Tgtp2	3.01599
ENSMUSG00000109244	65.0015	3.01461	0.720306	4.18517	2.8495e-05	0.000523255	ENSMUSG00000109244	Gm44751	3.01461
ENSMUSG00000037010	2175.82	3.01166	0.49192	6.12226	9.22545e-10	5.85718e-08	ENSMUSG00000037010	Apln	3.01166
ENSMUSG00000025432	75.6377	3.00922	0.478508	6.28875	3.20023e-10	2.19529e-08	ENSMUSG00000025432	Avil	3.00922
ENSMUSG00000039883	92.3494	3.00322	0.514337	5.83901	5.25123e-09	2.84042e-07	ENSMUSG00000039883	Lrrc17	3.00322
ENSMUSG00000000223	65.4125	2.99903	0.590726	5.07685	3.83738e-07	1.29144e-05	ENSMUSG00000000223	Drp2	2.99903
ENSMUSG00000023915	18173.1	2.99366	0.516942	5.79109	6.993e-09	3.65022e-07	ENSMUSG00000023915	Tnfrsf21	2.99366
ENSMUSG00000050423	9.57714	2.99068	1.09906	2.72112	0.00650611	0.0412776	ENSMUSG00000050423	Ppp1r3g	2.99068
ENSMUSG00000040891	53.5763	2.98742	0.557098	5.36246	8.20944e-08	3.37114e-06	ENSMUSG00000040891	Foxa3	2.98742
ENSMUSG00000079499	776.262	2.98647	0.681289	4.38356	1.16753e-05	0.000248127	ENSMUSG00000079499	6530402F18Rik	2.98647
ENSMUSG00000025529	15.0548	2.9821	0.822601	3.62521	0.000288729	0.0035602	ENSMUSG00000025529	Zfp711	2.9821
ENSMUSG00000029298	761.071	2.9781	0.337757	8.81729	1.17259e-18	2.7265e-16	ENSMUSG00000029298	Gbp9	2.9781
ENSMUSG00000041020	359.624	2.96817	0.789293	3.76054	0.000169545	0.00230488	ENSMUSG00000041020	Map7d2	2.96817
ENSMUSG00000035390	149.938	2.95903	0.655983	4.51084	6.45723e-06	0.00014956	ENSMUSG00000035390	Brsk1	2.95903
ENSMUSG00000001604	260.935	2.95732	0.756369	3.90989	9.2339e-05	0.00140206	ENSMUSG00000001604	Tcea3	2.95732
ENSMUSG00000090257	236.025	2.95215	0.344295	8.57447	9.95436e-18	2.0025e-15	ENSMUSG00000090257	Gm4524	2.95215
ENSMUSG00000072875	82.7496	2.95061	0.870864	3.38814	0.000703677	0.00733759	ENSMUSG00000072875	Gpr27	2.95061
ENSMUSG00000074625	53.8554	2.94125	1.08759	2.70438	0.00684322	0.0429491	ENSMUSG00000074625	Arhgap40	2.94125
ENSMUSG00000037855	167.451	2.93243	0.496009	5.91205	3.37872e-09	1.91432e-07	ENSMUSG00000037855	Zfp365	2.93243
ENSMUSG00000014782	19.1516	2.93049	0.7379	3.9714	7.14527e-05	0.00113211	ENSMUSG00000014782	Plekhg4	2.93049
ENSMUSG00000010797	18.0586	2.92446	0.94965	3.07952	0.00207337	0.0173709	ENSMUSG00000010797	Wnt2	2.92446
ENSMUSG00000037016	70.8831	2.92189	0.933489	3.13007	0.00174765	0.0151561	ENSMUSG00000037016	Frem2	2.92189
ENSMUSG00000085180	10.756	2.92071	1.0354	2.82084	0.00478981	0.0328161	ENSMUSG00000085180	AI838599	2.92071
ENSMUSG00000059027	17.6671	2.91459	0.842986	3.45746	0.000545303	0.00598229	ENSMUSG00000059027	9630013D21Rik	2.91459
ENSMUSG00000022435	9.08077	2.91189	1.03193	2.82179	0.00477568	0.0327852	ENSMUSG00000022435	Upk3a	2.91189
ENSMUSG00000021318	149.416	2.91062	0.54681	5.32291	1.02123e-07	4.05412e-06	ENSMUSG00000021318	Gli3	2.91062
ENSMUSG00000024530	24.7436	2.90784	0.770509	3.77391	0.000160706	0.00221499	ENSMUSG00000024530	Prelid3a	2.90784
ENSMUSG00000052854	9.98397	2.90752	1.07584	2.70256	0.00688068	0.0431192	ENSMUSG00000052854	Nrk	2.90752
ENSMUSG00000047342	35.5614	2.89691	0.748208	3.8718	0.000108034	0.00159761	ENSMUSG00000047342	Zfp286	2.89691
ENSMUSG00000022510	282.965	2.89194	0.530073	5.45574	4.87703e-08	2.10406e-06	ENSMUSG00000022510	Trp63	2.89194
ENSMUSG00000029636	90.0264	2.88914	0.557758	5.17992	2.21982e-07	7.87004e-06	ENSMUSG00000029636	Wasf3	2.88914
ENSMUSG00000040812	69.1353	2.88634	0.77622	3.71846	0.000200445	0.00264074	ENSMUSG00000040812	Agbl2	2.88634
ENSMUSG00000000791	55.5764	2.8695	0.665061	4.31464	1.59866e-05	0.000322325	ENSMUSG00000000791	Il12rb1	2.8695
ENSMUSG00000025777	13.0198	2.86435	1.06338	2.69362	0.00706814	0.0439752	ENSMUSG00000025777	Gdap1	2.86435
ENSMUSG00000021835	30.705	2.86223	0.801757	3.56995	0.00035705	0.00425324	ENSMUSG00000021835	Bmp4	2.86223
ENSMUSG00000020620	72.8872	2.85837	0.554625	5.15369	2.55413e-07	8.93146e-06	ENSMUSG00000020620	Abca8b	2.85837
ENSMUSG00000075318	8.98484	2.85826	0.975071	2.93133	0.00337513	0.0253901	ENSMUSG00000075318	Scn2a	2.85826
ENSMUSG00000025491	73.6032	2.85678	0.649357	4.39939	1.08554e-05	0.000233507	ENSMUSG00000025491	Ifitm1	2.85678
ENSMUSG00000104713	468.829	2.85323	0.314665	9.06751	1.21765e-19	3.30315e-17	ENSMUSG00000104713	Gbp6	2.85323
ENSMUSG00000084350	8.49769	2.85103	1.05595	2.69995	0.00693497	0.0433859	ENSMUSG00000084350	Znf41-ps	2.85103
ENSMUSG00000028031	213.323	2.83881	0.822038	3.45338	0.000553602	0.00605479	ENSMUSG00000028031	Dkk2	2.83881
ENSMUSG00000027834	84.9582	2.83841	0.577697	4.91332	8.95458e-07	2.72195e-05	ENSMUSG00000027834	Serpini1	2.83841
ENSMUSG00000020473	20685.6	2.83479	0.257162	11.0234	2.9475e-28	1.70232e-25	ENSMUSG00000020473	Aebp1	2.83479
ENSMUSG00000036437	21.1793	2.82944	0.974573	2.90327	0.00369292	0.0271198	ENSMUSG00000036437	Npy1r	2.82944
ENSMUSG00000109866	47.9794	2.82779	0.637059	4.43882	9.04532e-06	0.000197337	ENSMUSG00000109866	Gm45714	2.82779
ENSMUSG00000059412	52.7582	2.82345	0.738334	3.82408	0.000131259	0.0018681	ENSMUSG00000059412	Fxyd2	2.82345
ENSMUSG00000040809	21.5563	2.81875	0.749184	3.76243	0.000168268	0.002291	ENSMUSG00000040809	Chil3	2.81875
ENSMUSG00000031028	13.1278	2.81782	1.057	2.66587	0.00767885	0.0467471	ENSMUSG00000031028	Tub	2.81782
ENSMUSG00000007655	1367.61	2.81756	0.365884	7.7007	1.35321e-14	1.89281e-12	ENSMUSG00000007655	Cav1	2.81756
ENSMUSG00000071424	96.3286	2.81336	0.907694	3.09946	0.00193871	0.0164583	ENSMUSG00000071424	Grid2	2.81336
ENSMUSG00000067878	11.1633	2.80998	0.828138	3.39313	0.000690991	0.00723903	ENSMUSG00000067878	Map7d3	2.80998
ENSMUSG00000063558	547.957	2.80754	0.310355	9.04622	1.48002e-19	3.95495e-17	ENSMUSG00000063558	Aox1	2.80754
ENSMUSG00000031284	75.6291	2.80616	0.764893	3.66869	0.000243795	0.00310372	ENSMUSG00000031284	Pak3	2.80616
ENSMUSG00000057766	42.4943	2.80208	0.589861	4.7504	2.03011e-06	5.48221e-05	ENSMUSG00000057766	Ankrd29	2.80208
ENSMUSG00000095597	125.426	2.80061	0.85355	3.28114	0.0010339	0.0100276	ENSMUSG00000095597	Rps7-ps3	2.80061
ENSMUSG00000028020	125.865	2.79943	0.563818	4.96513	6.8654e-07	2.16405e-05	ENSMUSG00000028020	Glrb	2.79943
ENSMUSG00000032377	148.479	2.79634	0.390913	7.15334	8.46885e-13	8.81548e-11	ENSMUSG00000032377	Plscr4	2.79634
ENSMUSG00000086587	8.34532	2.79411	1.00194	2.78871	0.00529187	0.0353912	ENSMUSG00000086587	Gm11837	2.79411
ENSMUSG00000113679	53.0287	2.79367	0.469398	5.95159	2.65545e-09	1.53365e-07	ENSMUSG00000113679	Gm10432	2.79367
ENSMUSG00000037161	142.581	2.78859	0.720242	3.87174	0.00010806	0.00159761	ENSMUSG00000037161	Mgarp	2.78859
ENSMUSG00000074607	1430.43	2.78607	0.247284	11.2667	1.91692e-29	1.32002e-26	ENSMUSG00000074607	Tox2	2.78607
ENSMUSG00000075334	38.9089	2.77741	0.80603	3.44579	0.000569402	0.00618603	ENSMUSG00000075334	Rprm	2.77741
ENSMUSG00000066607	120.89	2.77439	0.613419	4.52283	6.10196e-06	0.000142252	ENSMUSG00000066607	Insyn1	2.77439
ENSMUSG00000020520	10129.5	2.77348	0.342704	8.09291	5.82565e-16	9.39661e-14	ENSMUSG00000020520	Galnt10	2.77348
ENSMUSG00000044518	73.6161	2.77342	0.808844	3.42887	0.000606091	0.00648623	ENSMUSG00000044518	Foxe3	2.77342
ENSMUSG00000045613	35.1211	2.76906	0.980388	2.82445	0.00473615	0.0326767	ENSMUSG00000045613	Chrm2	2.76906
ENSMUSG00000029757	23.5368	2.7683	0.707151	3.91472	9.05073e-05	0.00138765	ENSMUSG00000029757	Dync1i1	2.7683
ENSMUSG00000025876	83.9947	2.76439	0.802335	3.44544	0.000570136	0.00619025	ENSMUSG00000025876	Unc5a	2.76439
ENSMUSG00000035045	35.938	2.76123	0.601559	4.59013	4.42965e-06	0.000107756	ENSMUSG00000035045	Zc3h12b	2.76123
ENSMUSG00000054580	84.1864	2.75412	0.516695	5.33026	9.80734e-08	3.9107e-06	ENSMUSG00000054580	Pla2r1	2.75412
ENSMUSG00000103081	35.2538	2.75237	0.704017	3.90953	9.24758e-05	0.00140206	ENSMUSG00000103081	Pcdhgb8	2.75237
ENSMUSG00000029913	88.8884	2.74651	0.651862	4.21333	2.51636e-05	0.00046979	ENSMUSG00000029913	Prdm5	2.74651
ENSMUSG00000072596	24.513	2.74172	0.795047	3.44851	0.000563696	0.00613894	ENSMUSG00000072596	Ear2	2.74172
ENSMUSG00000026888	996.968	2.74077	0.552274	4.9627	6.952e-07	2.17983e-05	ENSMUSG00000026888	Grb14	2.74077
ENSMUSG00000038168	3084.05	2.72942	0.258582	10.5553	4.80017e-26	2.38728e-23	ENSMUSG00000038168	P3h2	2.72942
ENSMUSG00000060961	1050.55	2.72796	0.645321	4.2273	2.36514e-05	0.000448099	ENSMUSG00000060961	Slc4a4	2.72796
ENSMUSG00000103567	89.1157	2.72371	0.582767	4.67375	2.95747e-06	7.56436e-05	ENSMUSG00000103567	Pcdhga5	2.72371
ENSMUSG00000036242	881.52	2.71964	0.447352	6.07941	1.20627e-09	7.57738e-08	ENSMUSG00000036242	Armh4	2.71964
ENSMUSG00000028782	18.9183	2.7189	0.884439	3.07415	0.00211106	0.0176125	ENSMUSG00000028782	Adgrb2	2.7189
ENSMUSG00000019899	508.054	2.70904	0.695004	3.89788	9.70383e-05	0.00145631	ENSMUSG00000019899	Lama2	2.70904
ENSMUSG00000028476	953.206	2.7022	0.418036	6.46405	1.01938e-10	7.76634e-09	ENSMUSG00000028476	Reck	2.7022
ENSMUSG00000078480	12.8005	2.70178	0.793503	3.40488	0.000661934	0.00697133	ENSMUSG00000078480	Mrpl48-ps	2.70178
ENSMUSG00000104415	11.923	2.69766	0.964302	2.79753	0.00514954	0.0346607	ENSMUSG00000104415	Gm37069	2.69766
ENSMUSG00000022687	7141.43	2.69666	0.430711	6.26097	3.82602e-10	2.58495e-08	ENSMUSG00000022687	Boc	2.69666
ENSMUSG00000048988	31.842	2.6966	0.555972	4.85024	1.23312e-06	3.59573e-05	ENSMUSG00000048988	Elfn1	2.6966
ENSMUSG00000048148	61.1114	2.6963	0.588234	4.58372	4.56786e-06	0.000110817	ENSMUSG00000048148	Nwd1	2.6963
ENSMUSG00000055963	183.163	2.69482	0.576445	4.6749	2.94104e-06	7.5331e-05	ENSMUSG00000055963	Triqk	2.69482
ENSMUSG00000029334	121.87	2.69076	0.486054	5.53593	3.0959e-08	1.3892e-06	ENSMUSG00000029334	Prkg2	2.69076
ENSMUSG00000070806	11.8175	2.6851	1.01563	2.64378	0.00819868	0.049225	ENSMUSG00000070806	Zmynd12	2.6851
ENSMUSG00000060639	230.267	2.68208	0.331202	8.09803	5.58553e-16	9.09121e-14	ENSMUSG00000060639	H4c9	2.68208
ENSMUSG00000017211	14.2886	2.67722	0.841463	3.18163	0.0014645	0.0132426	ENSMUSG00000017211	Gsdma2	2.67722
ENSMUSG00000067916	37.1335	2.66728	0.594965	4.48309	7.35691e-06	0.00016506	ENSMUSG00000067916	Zfp991	2.66728
ENSMUSG00000052415	34.0408	2.66101	0.9005	2.95503	0.00312636	0.0239099	ENSMUSG00000052415	Tchh	2.66101
ENSMUSG00000016995	75.0839	2.65815	0.856897	3.10207	0.00192172	0.0163607	ENSMUSG00000016995	Matn4	2.65815
ENSMUSG00000032327	67.1414	2.65716	0.762184	3.48624	0.000489861	0.00547129	ENSMUSG00000032327	Stra6	2.65716
ENSMUSG00000012428	1136.03	2.64703	0.510795	5.18216	2.19326e-07	7.82233e-06	ENSMUSG00000012428	Steap4	2.64703
ENSMUSG00000102742	39.104	2.64379	0.875787	3.01876	0.00253808	0.0203867	ENSMUSG00000102742	Pcdhga11	2.64379
ENSMUSG00000041144	14.5948	2.6427	0.987127	2.67717	0.00742474	0.0455405	ENSMUSG00000041144	Dnah7b	2.6427
ENSMUSG00000022636	738.114	2.64035	0.735534	3.58971	0.000331052	0.00400213	ENSMUSG00000022636	Alcam	2.64035
ENSMUSG00000005089	147.259	2.63728	0.570938	4.61921	3.8521e-06	9.56632e-05	ENSMUSG00000005089	Slc1a2	2.63728
ENSMUSG00000114442	27.0357	2.63676	0.905365	2.91238	0.00358689	0.0265603	ENSMUSG00000114442	F630042J09Rik	2.63676
ENSMUSG00000037005	19.0788	2.62681	0.918301	2.86052	0.00422954	0.0299903	ENSMUSG00000037005	Xpnpep2	2.62681
ENSMUSG00000030605	287903	2.62636	0.35241	7.45257	9.1537e-14	1.16233e-11	ENSMUSG00000030605	Mfge8	2.62636
ENSMUSG00000090799	26.1475	2.62133	0.629368	4.16501	3.11336e-05	0.000561344	ENSMUSG00000090799	Klhl33	2.62133
ENSMUSG00000045620	25.1437	2.62064	0.805985	3.25148	0.00114808	0.0109104	ENSMUSG00000045620	Odf3l1	2.62064
ENSMUSG00000029999	4154.73	2.61943	0.286285	9.14975	5.70666e-20	1.59644e-17	ENSMUSG00000029999	Tgfa	2.61943
ENSMUSG00000028871	18.8697	2.61834	0.948498	2.76051	0.00577113	0.037757	ENSMUSG00000028871	Rspo1	2.61834
ENSMUSG00000038496	65.499	2.61162	0.636762	4.10141	4.10637e-05	0.00070557	ENSMUSG00000038496	Slc19a3	2.61162
ENSMUSG00000025701	47.7086	2.61098	0.664301	3.93042	8.47974e-05	0.00131789	ENSMUSG00000025701	Alox5	2.61098
ENSMUSG00000025931	96.3974	2.60905	0.590967	4.41488	1.01065e-05	0.000218534	ENSMUSG00000025931	Paqr8	2.60905
ENSMUSG00000063727	622.931	2.60806	0.438845	5.94301	2.7984e-09	1.61101e-07	ENSMUSG00000063727	Tnfrsf11b	2.60806
ENSMUSG00000022265	12894.4	2.60731	0.323516	8.05928	7.6745e-16	1.2053e-13	ENSMUSG00000022265	Ank	2.60731
ENSMUSG00000027603	68.6885	2.60551	0.693809	3.75537	0.000173083	0.00234231	ENSMUSG00000027603	Ggt7	2.60551
ENSMUSG00000027994	280.189	2.60323	0.41834	6.22275	4.8853e-10	3.22754e-08	ENSMUSG00000027994	Mcub	2.60323
ENSMUSG00000051065	293.862	2.60015	0.432946	6.00572	1.90487e-09	1.14446e-07	ENSMUSG00000051065	Mb21d2	2.60015
ENSMUSG00000026980	286.594	2.59986	0.484282	5.36848	7.94025e-08	3.28319e-06	ENSMUSG00000026980	Ly75	2.59986
ENSMUSG00000075270	33.4264	2.59844	0.778175	3.33915	0.000840362	0.00850047	ENSMUSG00000075270	Pde11a	2.59844
ENSMUSG00000020175	126.758	2.58524	0.790575	3.27008	0.00107519	0.0103718	ENSMUSG00000020175	Rab36	2.58524
ENSMUSG00000059049	305.419	2.58517	0.717129	3.60489	0.00031229	0.00381134	ENSMUSG00000059049	Frem1	2.58517
ENSMUSG00000092060	23.818	2.57948	0.830836	3.10468	0.00190483	0.0162478	ENSMUSG00000092060	Bend4	2.57948
ENSMUSG00000034686	359.316	2.57735	0.459741	5.60609	2.06944e-08	9.67396e-07	ENSMUSG00000034686	Prr7	2.57735
ENSMUSG00000026443	161.406	2.57171	0.682791	3.76647	0.000165574	0.00225948	ENSMUSG00000026443	Lrrn2	2.57171
ENSMUSG00000032374	3839.16	2.5695	0.384524	6.6823	2.3522e-11	2.03449e-09	ENSMUSG00000032374	Plod2	2.5695
ENSMUSG00000031779	14.9517	2.56433	0.847111	3.02715	0.0024687	0.0199456	ENSMUSG00000031779	Ccl22	2.56433
ENSMUSG00000024598	507.571	2.56342	0.4008	6.39575	1.59764e-10	1.16751e-08	ENSMUSG00000024598	Fbn2	2.56342
ENSMUSG00000032334	4317.16	2.56243	0.577033	4.44069	8.96688e-06	0.000196263	ENSMUSG00000032334	Loxl1	2.56243
ENSMUSG00000037032	614.812	2.55742	0.601488	4.25182	2.12039e-05	0.000409088	ENSMUSG00000037032	Apbb1	2.55742
ENSMUSG00000036745	199.685	2.55019	0.864343	2.95044	0.00317326	0.0241968	ENSMUSG00000036745	Ttll7	2.55019
ENSMUSG00000032118	125.25	2.54724	0.429843	5.92598	3.1044e-09	1.7701e-07	ENSMUSG00000032118	Fez1	2.54724
ENSMUSG00000048387	310.642	2.54672	0.71226	3.57555	0.000349489	0.00418546	ENSMUSG00000048387	Osr1	2.54672
ENSMUSG00000054252	106.702	2.54007	0.635786	3.99516	6.46495e-05	0.00103624	ENSMUSG00000054252	Fgfr3	2.54007
ENSMUSG00000033022	131.763	2.53967	0.434099	5.85044	4.90275e-09	2.66805e-07	ENSMUSG00000033022	Cdo1	2.53967
ENSMUSG00000000142	42.6725	2.53691	0.520434	4.87461	1.09025e-06	3.22643e-05	ENSMUSG00000000142	Axin2	2.53691
ENSMUSG00000043165	131.825	2.53385	0.360586	7.02703	2.10983e-12	2.03088e-10	ENSMUSG00000043165	Lor	2.53385
ENSMUSG00000043673	60.2053	2.53077	0.945307	2.67719	0.00742424	0.0455405	ENSMUSG00000043673	Kcns3	2.53077
ENSMUSG00000030218	17026.2	2.52503	0.541316	4.66461	3.09207e-06	7.8637e-05	ENSMUSG00000030218	Mgp	2.52503
ENSMUSG00000020363	954.867	2.51608	0.399116	6.30412	2.89831e-10	2.00352e-08	ENSMUSG00000020363	Gfpt2	2.51608
ENSMUSG00000074213	9.30066	2.51336	0.928789	2.70606	0.00680864	0.0427876	ENSMUSG00000074213	Gm10642	2.51336
ENSMUSG00000062980	522.954	2.51097	0.385693	6.5103	7.50011e-11	5.94168e-09	ENSMUSG00000062980	Cped1	2.51097
ENSMUSG00000057897	137.266	2.51037	0.438428	5.72584	1.02922e-08	5.19076e-07	ENSMUSG00000057897	Camk2b	2.51037
ENSMUSG00000007783	403.004	2.50974	0.453795	5.53056	3.19203e-08	1.42875e-06	ENSMUSG00000007783	Cpt1c	2.50974
ENSMUSG00000087149	662.139	2.5067	0.659522	3.80079	0.000144235	0.00201749	ENSMUSG00000087149	Itih5l-ps	2.5067
ENSMUSG00000097184	33.2048	2.50337	0.676176	3.70225	0.000213699	0.00277855	ENSMUSG00000097184	4632428C04Rik	2.50337
ENSMUSG00000039476	236.309	2.50145	0.723725	3.45636	0.000547526	0.006003	ENSMUSG00000039476	Prrx2	2.50145
ENSMUSG00000031594	35.6474	2.49572	0.81199	3.07358	0.00211506	0.0176376	ENSMUSG00000031594	Fgl1	2.49572
ENSMUSG00000047394	19.7289	2.48929	0.763474	3.26048	0.00111225	0.0106396	ENSMUSG00000047394	Odf3b	2.48929
ENSMUSG00000056185	154.286	2.48621	0.436524	5.69546	1.23038e-08	6.06854e-07	ENSMUSG00000056185	Snx32	2.48621
ENSMUSG00000040537	43.0999	2.48537	0.592905	4.19185	2.76691e-05	0.000510708	ENSMUSG00000040537	Adam22	2.48537
ENSMUSG00000027833	94.8671	2.48491	0.579554	4.28762	1.80597e-05	0.000357311	ENSMUSG00000027833	Shox2	2.48491
ENSMUSG00000001508	15.7305	2.48381	0.844042	2.94276	0.00325303	0.024679	ENSMUSG00000001508	Sgca	2.48381
ENSMUSG00000045954	2465.75	2.48156	0.259974	9.54541	1.35576e-21	4.49511e-19	ENSMUSG00000045954	Cavin2	2.48156
ENSMUSG00000047246	112.509	2.47871	0.499067	4.96669	6.81058e-07	2.15056e-05	ENSMUSG00000047246	H2bc6	2.47871
ENSMUSG00000049313	12481.9	2.47591	0.362864	6.82325	8.90016e-12	8.0479e-10	ENSMUSG00000049313	Sorl1	2.47591
ENSMUSG00000016496	256.403	2.47555	0.360041	6.87573	6.1672e-12	5.66244e-10	ENSMUSG00000016496	Cd274	2.47555
ENSMUSG00000040009	75.3867	2.47488	0.599842	4.12589	3.69304e-05	0.000648873	ENSMUSG00000040009	Gnaz	2.47488
ENSMUSG00000023036	60.3452	2.46885	0.51096	4.83178	1.35316e-06	3.89502e-05	ENSMUSG00000023036	Pcdhgc4	2.46885
ENSMUSG00000073565	15.6844	2.46731	0.775809	3.1803	0.00147122	0.0132766	ENSMUSG00000073565	Prr16	2.46731
ENSMUSG00000079465	18.9743	2.46252	0.685685	3.59133	0.000328998	0.00398537	ENSMUSG00000079465	Col4a3	2.46252
ENSMUSG00000020044	3591.25	2.45961	0.559198	4.39846	1.09022e-05	0.000234044	ENSMUSG00000020044	Timp3	2.45961
ENSMUSG00000031610	1707.87	2.4544	0.592495	4.14249	3.43561e-05	0.000610229	ENSMUSG00000031610	Scrg1	2.4544
ENSMUSG00000078452	18.9709	2.45275	0.771047	3.18106	0.00146736	0.0132551	ENSMUSG00000078452	Raet1d	2.45275
ENSMUSG00000047759	3357.68	2.4475	0.580294	4.21768	2.46825e-05	0.000462808	ENSMUSG00000047759	Hs3st3a1	2.4475
ENSMUSG00000032625	32.3281	2.44356	0.720566	3.39117	0.000695958	0.00727404	ENSMUSG00000032625	Thsd7a	2.44356
ENSMUSG00000028583	295.616	2.43999	0.574706	4.24564	2.17975e-05	0.000419006	ENSMUSG00000028583	Pdpn	2.43999
ENSMUSG00000022602	265.86	2.43884	0.748437	3.25858	0.00111972	0.0106863	ENSMUSG00000022602	Arc	2.43884
ENSMUSG00000025656	46.4056	2.43145	0.609757	3.98758	6.67507e-05	0.00106421	ENSMUSG00000025656	Arhgef9	2.43145
ENSMUSG00000039384	61.9739	2.43121	0.611142	3.97814	6.94575e-05	0.00110441	ENSMUSG00000039384	Dusp10	2.43121
ENSMUSG00000018593	51635.2	2.43102	0.540184	4.50037	6.78369e-06	0.000155392	ENSMUSG00000018593	Sparc	2.43102
ENSMUSG00000001555	1665.44	2.42942	0.622269	3.90414	9.45612e-05	0.00142695	ENSMUSG00000001555	Fkbp10	2.42942
ENSMUSG00000027386	148.001	2.42927	0.814709	2.98176	0.00286594	0.0223776	ENSMUSG00000027386	Fbln7	2.42927
ENSMUSG00000028641	1334.57	2.42831	0.501384	4.84323	1.27748e-06	3.7106e-05	ENSMUSG00000028641	P3h1	2.42831
ENSMUSG00000039347	350.937	2.42671	0.731148	3.31904	0.000903271	0.00902969	ENSMUSG00000039347	Atp6v0e2	2.42671
ENSMUSG00000090942	109.087	2.424	0.454588	5.3323	9.69775e-08	3.87564e-06	ENSMUSG00000090942	F830016B08Rik	2.424
ENSMUSG00000062524	12.1817	2.42161	0.850033	2.84884	0.0043879	0.0308566	ENSMUSG00000062524	Ncr1	2.42161
ENSMUSG00000097993	216.407	2.42114	0.769046	3.14823	0.00164261	0.0144588	ENSMUSG00000097993	Ptprv	2.42114
ENSMUSG00000004558	1023.05	2.41003	0.537971	4.47985	7.46946e-06	0.000167166	ENSMUSG00000004558	Ndrg2	2.41003
ENSMUSG00000035934	157.472	2.39981	0.532132	4.50979	6.48905e-06	0.00014991	ENSMUSG00000035934	Pknox2	2.39981
ENSMUSG00000049551	4130.55	2.39822	0.365624	6.55925	5.4078e-11	4.42106e-09	ENSMUSG00000049551	Fzd9	2.39822
ENSMUSG00000011751	34.8746	2.39173	0.548763	4.35841	1.31013e-05	0.000272433	ENSMUSG00000011751	Sptbn4	2.39173
ENSMUSG00000020932	882.825	2.39164	0.696518	3.43371	0.000595376	0.00640259	ENSMUSG00000020932	Gfap	2.39164
ENSMUSG00000062991	443.586	2.38674	0.322992	7.38945	1.47432e-13	1.82043e-11	ENSMUSG00000062991	Nrg1	2.38674
ENSMUSG00000074577	46.66	2.38597	0.720251	3.31269	0.000924042	0.00919569	ENSMUSG00000074577	Ripor3	2.38597
ENSMUSG00000035275	112.645	2.38384	0.560779	4.25094	2.12875e-05	0.000410259	ENSMUSG00000035275	Raver2	2.38384
ENSMUSG00000050926	16.4888	2.38314	0.747256	3.18918	0.00142675	0.0129602	ENSMUSG00000050926	Dcaf12l2	2.38314
ENSMUSG00000085457	22.5996	2.37493	0.640506	3.7079	0.000208987	0.00273456	ENSMUSG00000085457	1110046J04Rik	2.37493
ENSMUSG00000002274	1521.71	2.37469	0.374705	6.33749	2.33537e-10	1.63971e-08	ENSMUSG00000002274	Metrn	2.37469
ENSMUSG00000063388	96.198	2.37344	0.631379	3.75913	0.000170502	0.00231263	ENSMUSG00000063388	BC023105	2.37344
ENSMUSG00000028965	27.4446	2.37313	0.624289	3.80133	0.000143921	0.00201599	ENSMUSG00000028965	Tnfrsf9	2.37313
ENSMUSG00000036764	250.005	2.37011	0.615566	3.8503	0.000117973	0.00171583	ENSMUSG00000036764	Dnajc12	2.37011
ENSMUSG00000025855	286.334	2.36724	0.517217	4.57689	4.71949e-06	0.000113725	ENSMUSG00000025855	Prkar1b	2.36724
ENSMUSG00000031825	170101	2.36468	0.70106	3.373	0.000743531	0.00769046	ENSMUSG00000031825	Crispld2	2.36468
ENSMUSG00000021747	25.784	2.36138	0.753935	3.13208	0.00173575	0.0150932	ENSMUSG00000021747	4930452B06Rik	2.36138
ENSMUSG00000023274	156.276	2.36063	0.63413	3.72262	0.000197165	0.0026052	ENSMUSG00000023274	Cd4	2.36063
ENSMUSG00000075268	17.1001	2.35608	0.879129	2.68002	0.00736186	0.0452322	ENSMUSG00000075268	Gm10819	2.35608
ENSMUSG00000020866	113.279	2.35586	0.658771	3.57614	0.000348708	0.0041789	ENSMUSG00000020866	Cacna1g	2.35586
ENSMUSG00000021614	1506.64	2.35552	0.299257	7.87122	3.51186e-15	5.1538e-13	ENSMUSG00000021614	Vcan	2.35552
ENSMUSG00000028167	21.1595	2.34858	0.711819	3.2994	0.000968912	0.00954727	ENSMUSG00000028167	Bdh2	2.34858
ENSMUSG00000021760	621.481	2.34062	0.508773	4.60053	4.21413e-06	0.000103498	ENSMUSG00000021760	Gpx8	2.34062
ENSMUSG00000013236	1877.77	2.33765	0.314323	7.43709	1.02929e-13	1.29777e-11	ENSMUSG00000013236	Ptprs	2.33765
ENSMUSG00000036109	187.02	2.33396	0.466148	5.00692	5.5309e-07	1.78746e-05	ENSMUSG00000036109	Mbnl3	2.33396
ENSMUSG00000049112	840.014	2.33087	0.59575	3.91249	9.13487e-05	0.00139548	ENSMUSG00000049112	Oxtr	2.33087
ENSMUSG00000099583	15.772	2.33072	0.713336	3.26735	0.0010856	0.0104385	ENSMUSG00000099583	H3c4	2.33072
ENSMUSG00000022043	952.99	2.33023	0.520083	4.4805	7.44695e-06	0.000166871	ENSMUSG00000022043	Trim35	2.33023
ENSMUSG00000082292	545.071	2.32888	0.265817	8.76119	1.93193e-18	4.27028e-16	ENSMUSG00000082292	Gm12250	2.32888
ENSMUSG00000039699	326.068	2.32141	0.520893	4.45659	8.32747e-06	0.000184219	ENSMUSG00000039699	Batf2	2.32141
ENSMUSG00000053219	17.1889	2.31922	0.76906	3.01566	0.00256424	0.0205323	ENSMUSG00000053219	Raet1e	2.31922
ENSMUSG00000041141	48.5845	2.31716	0.801176	2.8922	0.00382552	0.027831	ENSMUSG00000041141	Pnmal1	2.31716
ENSMUSG00000039109	610.712	2.31508	0.484198	4.78126	1.74204e-06	4.82809e-05	ENSMUSG00000039109	F13a1	2.31508
ENSMUSG00000079598	16.4181	2.31489	0.688173	3.36383	0.0007687	0.00788248	ENSMUSG00000079598	Clec2l	2.31489
ENSMUSG00000040759	128.436	2.3118	0.808781	2.85837	0.00425822	0.030134	ENSMUSG00000040759	Cmtm5	2.3118
ENSMUSG00000013921	245.891	2.31162	0.531028	4.3531	1.34228e-05	0.000277187	ENSMUSG00000013921	Clip3	2.31162
ENSMUSG00000048450	226.842	2.31109	0.708925	3.25999	0.00111417	0.0106396	ENSMUSG00000048450	Msx1	2.31109
ENSMUSG00000006651	3330.16	2.29948	0.217594	10.5677	4.20471e-26	2.15089e-23	ENSMUSG00000006651	Aplp1	2.29948
ENSMUSG00000073293	17.8258	2.29345	0.742202	3.09006	0.00200116	0.0168869	ENSMUSG00000073293	Nudt10	2.29345
ENSMUSG00000046618	570.02	2.27974	0.731135	3.11808	0.00182034	0.0156764	ENSMUSG00000046618	Olfml2a	2.27974
ENSMUSG00000090173	15.4489	2.27467	0.715019	3.18127	0.00146633	0.0132525	ENSMUSG00000090173	Fbxw10	2.27467
ENSMUSG00000029348	45.3374	2.27299	0.847612	2.68165	0.00732608	0.0450588	ENSMUSG00000029348	Asphd2	2.27299
ENSMUSG00000039452	3835.72	2.26436	0.596128	3.79845	0.000145603	0.00203344	ENSMUSG00000039452	Snx22	2.26436
ENSMUSG00000069171	99.8193	2.26334	0.594266	3.80863	0.000139742	0.00196539	ENSMUSG00000069171	Nr2f1	2.26334
ENSMUSG00000086187	32.394	2.26229	0.689133	3.28281	0.00102777	0.00999845	ENSMUSG00000086187	Gm12860	2.26229
ENSMUSG00000031749	936.693	2.25582	0.26587	8.48467	2.16333e-17	4.16475e-15	ENSMUSG00000031749	St3gal2	2.25582
ENSMUSG00000031565	23764.1	2.25518	0.36588	6.16371	7.10607e-10	4.56011e-08	ENSMUSG00000031565	Fgfr1	2.25518
ENSMUSG00000023868	62.0089	2.25487	0.516573	4.36505	1.27095e-05	0.00026614	ENSMUSG00000023868	Pde10a	2.25487
ENSMUSG00000037784	91.355	2.25472	0.765476	2.94551	0.0032242	0.0245017	ENSMUSG00000037784	Dzip1l	2.25472
ENSMUSG00000028626	25085.3	2.25072	0.437789	5.14112	2.73111e-07	9.53174e-06	ENSMUSG00000028626	Col9a2	2.25072
ENSMUSG00000000416	97.4578	2.25048	0.564369	3.98761	6.67417e-05	0.00106421	ENSMUSG00000000416	Cttnbp2	2.25048
ENSMUSG00000049288	2180.11	2.24935	0.546776	4.11384	3.89138e-05	0.000675086	ENSMUSG00000049288	Lix1l	2.24935
ENSMUSG00000015653	259.237	2.24875	0.636728	3.53173	0.000412849	0.00478424	ENSMUSG00000015653	Steap2	2.24875
ENSMUSG00000097789	15.3608	2.23976	0.827251	2.70748	0.00677967	0.0426355	ENSMUSG00000097789	Gm2115	2.23976
ENSMUSG00000110110	26.7777	2.23692	0.833812	2.68276	0.00730173	0.0449863	ENSMUSG00000110110	Gm30978	2.23692
ENSMUSG00000031990	99.391	2.23334	0.501307	4.45503	8.38799e-06	0.000185177	ENSMUSG00000031990	Jam3	2.23334
ENSMUSG00000053626	19.8091	2.23321	0.689899	3.23701	0.00120789	0.0113642	ENSMUSG00000053626	Tll1	2.23321
ENSMUSG00000041479	162.687	2.23063	0.657477	3.39271	0.000692058	0.007244	ENSMUSG00000041479	Syt15	2.23063
ENSMUSG00000038070	110.531	2.2282	0.41474	5.37252	7.76432e-08	3.23285e-06	ENSMUSG00000038070	Cntln	2.2282
ENSMUSG00000024304	85.9907	2.22777	0.773923	2.87854	0.00399524	0.0287734	ENSMUSG00000024304	Cdh2	2.22777
ENSMUSG00000038037	308.502	2.22368	0.450124	4.94015	7.80645e-07	2.4223e-05	ENSMUSG00000038037	Socs1	2.22368
ENSMUSG00000070867	2874.78	2.22276	0.494505	4.49493	6.95928e-06	0.000158121	ENSMUSG00000070867	Trabd2b	2.22276
ENSMUSG00000037624	69.6851	2.22176	0.43599	5.09589	3.47103e-07	1.18598e-05	ENSMUSG00000037624	Kcnk2	2.22176
ENSMUSG00000036273	127.1	2.22011	0.49505	4.48462	7.30456e-06	0.000164298	ENSMUSG00000036273	Lrrk2	2.22011
ENSMUSG00000009876	69.1524	2.21773	0.621767	3.56681	0.00036135	0.00428735	ENSMUSG00000009876	Cox4i2	2.21773
ENSMUSG00000041649	32.7513	2.21412	0.607203	3.64642	0.00026592	0.00332706	ENSMUSG00000041649	Klf8	2.21412
ENSMUSG00000038074	1642.67	2.21131	0.381697	5.79336	6.89906e-09	3.61172e-07	ENSMUSG00000038074	Fkbp14	2.21131
ENSMUSG00000026147	39429.6	2.20867	0.355091	6.22002	4.97091e-10	3.26004e-08	ENSMUSG00000026147	Col9a1	2.20867
ENSMUSG00000028970	154.361	2.19687	0.411042	5.34465	9.0594e-08	3.65314e-06	ENSMUSG00000028970	Abcb1b	2.19687
ENSMUSG00000036585	1422.71	2.1966	0.415665	5.28453	1.26025e-07	4.83157e-06	ENSMUSG00000036585	Fgf1	2.1966
ENSMUSG00000000693	5382.09	2.19534	0.337919	6.49666	8.21232e-11	6.44883e-09	ENSMUSG00000000693	Loxl3	2.19534
ENSMUSG00000052087	117.353	2.1932	0.797344	2.75063	0.00594802	0.0385986	ENSMUSG00000052087	Rgs14	2.1932
ENSMUSG00000057722	28.3395	2.19018	0.630251	3.47509	0.000510687	0.00566853	ENSMUSG00000057722	Lepr	2.19018
ENSMUSG00000049526	35.7898	2.18839	0.595853	3.6727	0.000240003	0.00306273	ENSMUSG00000049526	Tmem202	2.18839
ENSMUSG00000028469	808.674	2.18649	0.57311	3.81513	0.000136112	0.00192492	ENSMUSG00000028469	Npr2	2.18649
ENSMUSG00000028262	70434.2	2.18413	0.482212	4.52939	5.91539e-06	0.000138263	ENSMUSG00000028262	Clca3a2	2.18413
ENSMUSG00000064247	27.9907	2.17996	0.699068	3.11838	0.00181846	0.0156753	ENSMUSG00000064247	Plcxd1	2.17996
ENSMUSG00000025375	1239.21	2.17943	0.40722	5.35197	8.70038e-08	3.51629e-06	ENSMUSG00000025375	Aatk	2.17943
ENSMUSG00000042156	75.6442	2.1781	0.398622	5.46409	4.65284e-08	2.01218e-06	ENSMUSG00000042156	Dzip1	2.1781
ENSMUSG00000112794	24.8529	2.17724	0.780876	2.78821	0.00530008	0.0354077	ENSMUSG00000112794	Gm48878	2.17724
ENSMUSG00000106062	13.0439	2.17357	0.814343	2.66911	0.00760537	0.0464098	ENSMUSG00000106062	Gm43820	2.17357
ENSMUSG00000079168	34.7831	2.17348	0.484143	4.48934	7.14456e-06	0.00016151	ENSMUSG00000079168	Cd209g	2.17348
ENSMUSG00000035062	90.8849	2.17303	0.506816	4.2876	1.80611e-05	0.000357311	ENSMUSG00000035062	Zc4h2	2.17303
ENSMUSG00000050545	14.2812	2.17108	0.757972	2.86433	0.00417898	0.029726	ENSMUSG00000050545	Fam228b	2.17108
ENSMUSG00000038456	245.798	2.16644	0.558645	3.87803	0.000105307	0.00156336	ENSMUSG00000038456	Dennd2a	2.16644
ENSMUSG00000003452	96.5892	2.16584	0.472468	4.58409	4.5596e-06	0.000110767	ENSMUSG00000003452	Bicd1	2.16584
ENSMUSG00000048040	137.911	2.15985	0.519843	4.1548	3.25572e-05	0.000583487	ENSMUSG00000048040	Arxes2	2.15985
ENSMUSG00000026764	194.536	2.15948	0.503299	4.29064	1.78158e-05	0.000354022	ENSMUSG00000026764	Kif5c	2.15948
ENSMUSG00000028337	908.428	2.15637	0.456293	4.72584	2.29171e-06	6.08765e-05	ENSMUSG00000028337	Coro2a	2.15637
ENSMUSG00000040690	3171.27	2.15522	0.472822	4.5582	5.1593e-06	0.000122347	ENSMUSG00000040690	Col16a1	2.15522
ENSMUSG00000040740	7438.36	2.15438	0.282639	7.62237	2.49068e-14	3.32784e-12	ENSMUSG00000040740	Slc25a34	2.15438
ENSMUSG00000050192	155.892	2.15304	0.360082	5.9793	2.24101e-09	1.30694e-07	ENSMUSG00000050192	Eif5a2	2.15304
ENSMUSG00000106662	38.6572	2.15219	0.450547	4.77683	1.78079e-06	4.90513e-05	ENSMUSG00000106662	Gm43034	2.15219
ENSMUSG00000071531	137.728	2.1504	0.509858	4.21765	2.46862e-05	0.000462808	ENSMUSG00000071531	Gprin2	2.1504
ENSMUSG00000055407	679.998	2.15032	0.60364	3.56225	0.000367688	0.00434814	ENSMUSG00000055407	Map6	2.15032
ENSMUSG00000103088	148.511	2.149	0.489578	4.3895	1.13614e-05	0.000242449	ENSMUSG00000103088	Pcdhgb6	2.149
ENSMUSG00000028597	272.742	2.14846	0.652127	3.29455	0.000985805	0.00966428	ENSMUSG00000028597	Gpx7	2.14846
ENSMUSG00000044229	211.833	2.14547	0.443153	4.84137	1.28945e-06	3.73564e-05	ENSMUSG00000044229	Nxpe4	2.14547
ENSMUSG00000070407	8077.5	2.14473	0.454759	4.71619	2.40298e-06	6.33623e-05	ENSMUSG00000070407	Hs3st3b1	2.14473
ENSMUSG00000037922	29.0738	2.14466	0.642505	3.33796	0.000843952	0.0085287	ENSMUSG00000037922	Bank1	2.14466
ENSMUSG00000024538	1511.04	2.13746	0.519527	4.11425	3.88444e-05	0.000675086	ENSMUSG00000024538	Ppic	2.13746
ENSMUSG00000036446	848.691	2.13543	0.758541	2.81518	0.00487493	0.0332625	ENSMUSG00000036446	Lum	2.13543
ENSMUSG00000025586	275.919	2.13406	0.670558	3.18251	0.00146004	0.0132156	ENSMUSG00000025586	Cpeb1	2.13406
ENSMUSG00000029108	298.068	2.13322	0.552004	3.86451	0.000111314	0.00163686	ENSMUSG00000029108	Pcdh7	2.13322
ENSMUSG00000103472	37.4928	2.12768	0.644039	3.30366	0.000954323	0.00943467	ENSMUSG00000103472	Pcdhga7	2.12768
ENSMUSG00000021464	416.791	2.12304	0.511791	4.14825	3.35032e-05	0.000598644	ENSMUSG00000021464	Ror2	2.12304
ENSMUSG00000078202	516.094	2.11248	0.44143	4.78554	1.7053e-06	4.74093e-05	ENSMUSG00000078202	Nrarp	2.11248
ENSMUSG00000020723	55.3286	2.10635	0.680194	3.09669	0.00195695	0.0165818	ENSMUSG00000020723	Cacng4	2.10635
ENSMUSG00000017723	1449.96	2.10428	0.599783	3.50841	0.000450799	0.00511801	ENSMUSG00000017723	Wfdc2	2.10428
ENSMUSG00000049036	116.068	2.10326	0.488571	4.30492	1.67047e-05	0.000334543	ENSMUSG00000049036	Tmem121	2.10326
ENSMUSG00000027004	101.818	2.0966	0.643111	3.2601	0.00111375	0.0106396	ENSMUSG00000027004	Frzb	2.0966
ENSMUSG00000019929	1714.12	2.09331	0.661395	3.16499	0.0015509	0.0137871	ENSMUSG00000019929	Dcn	2.09331
ENSMUSG00000117406	44.1035	2.08998	0.57241	3.6512	0.000261022	0.00327723	ENSMUSG00000117406	Ntn3	2.08998
ENSMUSG00000073802	676.825	2.07767	0.382425	5.43289	5.54496e-08	2.36374e-06	ENSMUSG00000073802	Cdkn2b	2.07767
ENSMUSG00000068417	32.7457	2.07186	0.49619	4.17555	2.97269e-05	0.000540884	ENSMUSG00000068417	Pnp2	2.07186
ENSMUSG00000009731	66.2629	2.07103	0.626615	3.3051	0.000949421	0.00939659	ENSMUSG00000009731	Kcnd1	2.07103
ENSMUSG00000051515	74.5822	2.07046	0.575995	3.59458	0.000324918	0.00394252	ENSMUSG00000051515	Fam181b	2.07046
ENSMUSG00000028152	2044.32	2.0686	0.285933	7.23456	4.6704e-13	5.19371e-11	ENSMUSG00000028152	Tspan5	2.0686
ENSMUSG00000054072	9805.65	2.06573	0.587839	3.51411	0.000441235	0.00503176	ENSMUSG00000054072	Iigp1	2.06573
ENSMUSG00000042116	2568.67	2.06486	0.534327	3.86442	0.000111355	0.00163686	ENSMUSG00000042116	Vwa1	2.06486
ENSMUSG00000020599	39.6542	2.06304	0.599021	3.44403	0.000573117	0.00621884	ENSMUSG00000020599	Rgs9	2.06304
ENSMUSG00000060268	26.4905	2.05716	0.728526	2.82373	0.0047468	0.0327124	ENSMUSG00000060268	Armh1	2.05716
ENSMUSG00000097187	16.0395	2.05147	0.732222	2.80171	0.00508327	0.034292	ENSMUSG00000097187	Gm19426	2.05147
ENSMUSG00000034118	461.676	2.04803	0.499496	4.10019	4.12817e-05	0.000708635	ENSMUSG00000034118	Tpst1	2.04803
ENSMUSG00000022885	4210.67	2.04469	0.468971	4.35995	1.30091e-05	0.000271146	ENSMUSG00000022885	St6gal1	2.04469
ENSMUSG00000032816	205.24	2.03205	0.543935	3.73583	0.000187097	0.00249983	ENSMUSG00000032816	Igdcc4	2.03205
ENSMUSG00000078853	3987.54	2.03161	0.209334	9.70514	2.86695e-22	9.87112e-20	ENSMUSG00000078853	Igtp	2.03161
ENSMUSG00000006403	660.97	2.02907	0.599962	3.38199	0.000719626	0.00747342	ENSMUSG00000006403	Adamts4	2.02907
ENSMUSG00000028207	5243.93	2.02581	0.310867	6.51664	7.18998e-11	5.72131e-09	ENSMUSG00000028207	Asph	2.02581
ENSMUSG00000004631	204.298	2.02433	0.548621	3.68984	0.000224395	0.00289868	ENSMUSG00000004631	Sgce	2.02433
ENSMUSG00000050520	314.91	2.01906	0.304924	6.62152	3.55525e-11	3.00251e-09	ENSMUSG00000050520	Cldn8	2.01906
ENSMUSG00000032565	246.585	2.01837	0.51838	3.89361	9.87642e-05	0.00147725	ENSMUSG00000032565	Nudt16	2.01837
ENSMUSG00000029861	22.6518	2.0174	0.694303	2.90565	0.00366495	0.0270184	ENSMUSG00000029861	Fam131b	2.0174
ENSMUSG00000043085	1076.7	2.01495	0.49039	4.10888	3.97587e-05	0.000687769	ENSMUSG00000043085	Tmem82	2.01495
ENSMUSG00000040998	34076.3	2.01262	0.308817	6.51719	7.16376e-11	5.72131e-09	ENSMUSG00000040998	Npnt	2.01262
ENSMUSG00000056596	124.855	2.00996	0.667719	3.01018	0.0026109	0.0207758	ENSMUSG00000056596	Trnp1	2.00996
ENSMUSG00000071203	181.863	2.0062	0.501102	4.00357	6.23946e-05	0.0010055	ENSMUSG00000071203	Naip5	2.0062
ENSMUSG00000039217	151.022	2.00485	0.41693	4.80859	1.51996e-06	4.28558e-05	ENSMUSG00000039217	Il18	2.00485
ENSMUSG00000021087	2491.69	1.99988	0.368102	5.43296	5.54275e-08	2.36374e-06	ENSMUSG00000021087	Rtn1	1.99988
ENSMUSG00000056515	3128.61	1.9984	0.394517	5.06544	4.07462e-07	1.36104e-05	ENSMUSG00000056515	Rab31	1.9984
ENSMUSG00000022676	81.9001	1.9968	0.687175	2.90581	0.00366304	0.0270184	ENSMUSG00000022676	Snai2	1.9968
ENSMUSG00000023827	206.195	1.99571	0.502249	3.97354	7.08125e-05	0.00112296	ENSMUSG00000023827	Agpat4	1.99571
ENSMUSG00000072966	130.821	1.98956	0.707488	2.81214	0.00492123	0.0335018	ENSMUSG00000072966	Gprasp2	1.98956
ENSMUSG00000074220	27.1438	1.98792	0.643083	3.09124	0.00199322	0.0168341	ENSMUSG00000074220	Zfp382	1.98792
ENSMUSG00000033032	6895.63	1.98219	0.391511	5.06293	4.12871e-07	1.37654e-05	ENSMUSG00000033032	Afap1l1	1.98219
ENSMUSG00000025743	9315.41	1.97872	0.544688	3.63276	0.000280402	0.00347328	ENSMUSG00000025743	Sdc3	1.97872
ENSMUSG00000029366	2536.02	1.97244	0.387865	5.08536	3.66923e-07	1.24797e-05	ENSMUSG00000029366	Dck	1.97244
ENSMUSG00000050908	37.1205	1.97101	0.521154	3.782	0.000155573	0.00215087	ENSMUSG00000050908	Tvp23a	1.97101
ENSMUSG00000103037	102.913	1.96933	0.45183	4.35857	1.30916e-05	0.000272433	ENSMUSG00000103037	Pcdhgb1	1.96933
ENSMUSG00000028463	1834.47	1.96686	0.374938	5.24581	1.55594e-07	5.81577e-06	ENSMUSG00000028463	Car9	1.96686
ENSMUSG00000097324	40.3322	1.96383	0.624138	3.14646	0.00165257	0.0145149	ENSMUSG00000097324	Carmn	1.96383
ENSMUSG00000021010	168.54	1.96346	0.583526	3.36483	0.000765918	0.00786747	ENSMUSG00000021010	Npas3	1.96346
ENSMUSG00000028599	2515.07	1.96257	0.346775	5.65949	1.51825e-08	7.32687e-07	ENSMUSG00000028599	Tnfrsf1b	1.96257
ENSMUSG00000051678	15.1143	1.96228	0.692378	2.83412	0.00459524	0.0319507	ENSMUSG00000051678	Pcdhb6	1.96228
ENSMUSG00000026797	1787.1	1.95655	0.202445	9.66461	4.26259e-22	1.43995e-19	ENSMUSG00000026797	Stxbp1	1.95655
ENSMUSG00000060594	113.424	1.95589	0.572995	3.41346	0.000641442	0.00678746	ENSMUSG00000060594	Layn	1.95589
ENSMUSG00000000359	68.1093	1.95522	0.570223	3.42888	0.000606081	0.00648623	ENSMUSG00000000359	Rem1	1.95522
ENSMUSG00000019732	30.6698	1.95242	0.667256	2.92604	0.00343305	0.0256747	ENSMUSG00000019732	Calr3	1.95242
ENSMUSG00000027896	119.453	1.95022	0.553085	3.52607	0.000421774	0.00485936	ENSMUSG00000027896	Slc16a4	1.95022
ENSMUSG00000044303	863.428	1.94358	0.562474	3.45541	0.000549465	0.00602057	ENSMUSG00000044303	Cdkn2a	1.94358
ENSMUSG00000030657	235.721	1.93261	0.451156	4.28367	1.83833e-05	0.000362083	ENSMUSG00000030657	Xylt1	1.93261
ENSMUSG00000014602	170.431	1.92934	0.595892	3.23773	0.00120485	0.0113415	ENSMUSG00000014602	Kif1a	1.92934
ENSMUSG00000108358	49.6099	1.92608	0.474121	4.06243	4.85641e-05	0.00081337	ENSMUSG00000108358	Gm44509	1.92608
ENSMUSG00000029338	643.696	1.92383	0.411787	4.6719	2.9842e-06	7.62185e-05	ENSMUSG00000029338	Antxr2	1.92383
ENSMUSG00000051486	128.66	1.91978	0.489292	3.9236	8.72368e-05	0.0013453	ENSMUSG00000051486	Pcdhb11	1.91978
ENSMUSG00000104063	29.4106	1.91007	0.699363	2.73116	0.00631119	0.0404244	ENSMUSG00000104063	Pcdhgb7	1.91007
ENSMUSG00000022661	1447.61	1.9073	0.497334	3.83505	0.000125538	0.00180099	ENSMUSG00000022661	Cd200	1.9073
ENSMUSG00000038893	376.719	1.90556	0.349782	5.44785	5.09821e-08	2.19419e-06	ENSMUSG00000038893	Fam117a	1.90556
ENSMUSG00000003644	8901.51	1.8997	0.441003	4.30767	1.64986e-05	0.000331527	ENSMUSG00000003644	Rps6ka1	1.8997
ENSMUSG00000021109	10065.3	1.89945	0.400498	4.7427	2.10884e-06	5.6522e-05	ENSMUSG00000021109	Hif1a	1.89945
ENSMUSG00000090659	28.3546	1.89921	0.687913	2.76083	0.00576542	0.0377419	ENSMUSG00000090659	Zfp493	1.89921
ENSMUSG00000041351	9645.4	1.89618	0.493115	3.84531	0.000120398	0.00174261	ENSMUSG00000041351	Rap1gap	1.89618
ENSMUSG00000022075	1647.75	1.89387	0.257191	7.36366	1.78931e-13	2.1793e-11	ENSMUSG00000022075	Rhobtb2	1.89387
ENSMUSG00000022816	6430.13	1.89331	0.460254	4.11362	3.89502e-05	0.000675086	ENSMUSG00000022816	Fstl1	1.89331
ENSMUSG00000062044	93.6433	1.89317	0.452669	4.18223	2.88662e-05	0.000527906	ENSMUSG00000062044	Lmtk3	1.89317
ENSMUSG00000029122	747.972	1.89213	0.59767	3.16584	0.00154636	0.0137756	ENSMUSG00000029122	Evc	1.89213
ENSMUSG00000057604	1395.78	1.89184	0.547082	3.45805	0.000544101	0.00597276	ENSMUSG00000057604	Lmcd1	1.89184
ENSMUSG00000075010	589.316	1.88924	0.395616	4.77545	1.79304e-06	4.93128e-05	ENSMUSG00000075010	AW112010	1.88924
ENSMUSG00000028402	589.899	1.8859	0.316014	5.96777	2.40524e-09	1.39364e-07	ENSMUSG00000028402	Mpdz	1.8859
ENSMUSG00000026335	4855.95	1.88341	0.276817	6.80381	1.01887e-11	9.12091e-10	ENSMUSG00000026335	Pam	1.88341
ENSMUSG00000036111	75.3849	1.88306	0.469132	4.01392	5.97189e-05	0.000969363	ENSMUSG00000036111	Lmo1	1.88306
ENSMUSG00000046997	496.639	1.87811	0.472242	3.977	6.97889e-05	0.0011087	ENSMUSG00000046997	Spsb4	1.87811
ENSMUSG00000054555	2041.72	1.87593	0.511828	3.66515	0.000247198	0.00313222	ENSMUSG00000054555	Adam12	1.87593
ENSMUSG00000028926	309.405	1.87576	0.489076	3.83531	0.000125408	0.00180056	ENSMUSG00000028926	Cdk14	1.87576
ENSMUSG00000006205	293.795	1.87393	0.584523	3.20591	0.00134634	0.0123869	ENSMUSG00000006205	Htra1	1.87393
ENSMUSG00000112627	191.808	1.86708	0.388003	4.81204	1.49401e-06	4.24009e-05	ENSMUSG00000112627	4933412E12Rik	1.86708
ENSMUSG00000026604	1791.45	1.86694	0.388516	4.80529	1.54525e-06	4.3432e-05	ENSMUSG00000026604	Ptpn14	1.86694
ENSMUSG00000034275	63.9878	1.86495	0.536386	3.47689	0.000507271	0.0056376	ENSMUSG00000034275	Igsf9b	1.86495
ENSMUSG00000026874	127.336	1.86333	0.624088	2.98569	0.00282941	0.0221503	ENSMUSG00000026874	Hc	1.86333
ENSMUSG00000022048	611.974	1.8631	0.441064	4.22411	2.39888e-05	0.000453532	ENSMUSG00000022048	Dpysl2	1.8631
ENSMUSG00000022822	245.778	1.8581	0.463896	4.00542	6.19066e-05	0.000998537	ENSMUSG00000022822	Abcc5	1.8581
ENSMUSG00000043067	860.429	1.8577	0.315154	5.8946	3.75599e-09	2.08842e-07	ENSMUSG00000043067	Dpy19l1	1.8577
ENSMUSG00000044807	166.949	1.85257	0.395389	4.68545	2.79341e-06	7.20651e-05	ENSMUSG00000044807	Zfp354c	1.85257
ENSMUSG00000040950	49.4539	1.85208	0.570565	3.24605	0.00117017	0.0110616	ENSMUSG00000040950	Mgl2	1.85208
ENSMUSG00000086610	19.9675	1.84835	0.688195	2.68579	0.0072359	0.0447038	ENSMUSG00000086610	Gm15408	1.84835
ENSMUSG00000030022	236.201	1.84702	0.439605	4.20155	2.65096e-05	0.000491843	ENSMUSG00000030022	Adamts9	1.84702
ENSMUSG00000022440	1315.54	1.84205	0.566612	3.251	0.00115001	0.0109114	ENSMUSG00000022440	C1qtnf6	1.84205
ENSMUSG00000027966	31380.7	1.83884	0.452154	4.06685	4.76537e-05	0.000799618	ENSMUSG00000027966	Col11a1	1.83884
ENSMUSG00000063506	184.557	1.83667	0.384926	4.77147	1.82882e-06	5.0066e-05	ENSMUSG00000063506	Arhgap22	1.83667
ENSMUSG00000024661	134394	1.83635	0.389124	4.7192	2.36776e-06	6.27403e-05	ENSMUSG00000024661	Fth1	1.83635
ENSMUSG00000019055	11214.9	1.83574	0.333246	5.50868	3.61539e-08	1.59042e-06	ENSMUSG00000019055	Plod1	1.83574
ENSMUSG00000038497	2508.59	1.83427	0.30304	6.05291	1.42255e-09	8.75237e-08	ENSMUSG00000038497	Tmco3	1.83427
ENSMUSG00000021186	4330.54	1.83024	0.350097	5.2278	1.71539e-07	6.3194e-06	ENSMUSG00000021186	Fbln5	1.83024
ENSMUSG00000079450	28.0065	1.8277	0.637968	2.86487	0.00417176	0.0297219	ENSMUSG00000079450	Cldn34c1	1.8277
ENSMUSG00000029781	5120.73	1.82475	0.30139	6.05445	1.40902e-09	8.69898e-08	ENSMUSG00000029781	Fkbp9	1.82475
ENSMUSG00000050382	359.598	1.82395	0.524457	3.47778	0.000505588	0.00562938	ENSMUSG00000050382	Kif7	1.82395
ENSMUSG00000038740	805.517	1.82356	0.565353	3.22552	0.00125743	0.0117316	ENSMUSG00000038740	Mvb12b	1.82356
ENSMUSG00000040520	678.321	1.8223	0.360905	5.04925	4.43539e-07	1.46515e-05	ENSMUSG00000040520	Manea	1.8223
ENSMUSG00000008090	6380.35	1.82133	0.229242	7.945	1.94185e-15	2.92159e-13	ENSMUSG00000008090	Fgfrl1	1.82133
ENSMUSG00000044022	31.099	1.81955	0.529096	3.43898	0.000583919	0.00630548	ENSMUSG00000044022	Pcdhb21	1.81955
ENSMUSG00000031365	148.692	1.81849	0.460885	3.94565	7.95824e-05	0.00124986	ENSMUSG00000031365	Zfp275	1.81849
ENSMUSG00000047242	122.456	1.81778	0.637972	2.84931	0.00438138	0.0308229	ENSMUSG00000047242	Taf9b	1.81778
ENSMUSG00000032850	113.077	1.81656	0.367229	4.94667	7.54942e-07	2.35069e-05	ENSMUSG00000032850	Rnft2	1.81656
ENSMUSG00000032640	8507.64	1.81414	0.253274	7.16277	7.90657e-13	8.27831e-11	ENSMUSG00000032640	Chsy1	1.81414
ENSMUSG00000021071	21.0098	1.81337	0.677816	2.67531	0.007466	0.045742	ENSMUSG00000021071	Trim9	1.81337
ENSMUSG00000037685	2517.24	1.81058	0.343184	5.27583	1.32155e-07	5.02357e-06	ENSMUSG00000037685	Atp8a1	1.81058
ENSMUSG00000064043	155.076	1.8068	0.500656	3.60886	0.000307544	0.00377141	ENSMUSG00000064043	Trerf1	1.8068
ENSMUSG00000001025	6379.99	1.80646	0.479912	3.76414	0.000167124	0.0022789	ENSMUSG00000001025	S100a6	1.80646
ENSMUSG00000069743	44.7617	1.80554	0.512294	3.52442	0.000424412	0.00488098	ENSMUSG00000069743	Zfp820	1.80554
ENSMUSG00000038552	284.054	1.80412	0.619509	2.91218	0.00358914	0.0265603	ENSMUSG00000038552	Fndc4	1.80412
ENSMUSG00000043300	126.665	1.80123	0.5722	3.14791	0.00164444	0.0144679	ENSMUSG00000043300	B3galnt1	1.80123
ENSMUSG00000027200	1172.49	1.79556	0.490953	3.65729	0.000254897	0.00321839	ENSMUSG00000027200	Sema6d	1.79556
ENSMUSG00000026674	313.071	1.79534	0.367585	4.88416	1.03873e-06	3.0944e-05	ENSMUSG00000026674	Ddr2	1.79534
ENSMUSG00000051627	51.1268	1.79495	0.539664	3.32604	0.000880888	0.00884048	ENSMUSG00000051627	H1f4	1.79495
ENSMUSG00000051736	34.5898	1.79373	0.625694	2.86678	0.00414665	0.0296159	ENSMUSG00000051736	Fam229b	1.79373
ENSMUSG00000019194	605.898	1.79369	0.643873	2.78577	0.00534001	0.0356213	ENSMUSG00000019194	Scn1b	1.79369
ENSMUSG00000105504	178.032	1.79257	0.375122	4.77863	1.76496e-06	4.87653e-05	ENSMUSG00000105504	Gbp5	1.79257
ENSMUSG00000069270	22.7217	1.78702	0.627887	2.84608	0.00442607	0.0310762	ENSMUSG00000069270	H2ac6	1.78702
ENSMUSG00000086212	21.8012	1.78673	0.614797	2.90621	0.00365839	0.0270012	ENSMUSG00000086212	Mkln1os	1.78673
ENSMUSG00000029674	1196.57	1.78256	0.356958	4.99374	5.9221e-07	1.89338e-05	ENSMUSG00000029674	Limk1	1.78256
ENSMUSG00000014329	345.107	1.78069	0.535056	3.32804	0.0008746	0.0087971	ENSMUSG00000014329	Bicc1	1.78069
ENSMUSG00000108094	249.461	1.77967	0.514454	3.45934	0.000541499	0.00594785	ENSMUSG00000108094	Gm31108	1.77967
ENSMUSG00000037664	131.142	1.77755	0.441183	4.02906	5.60005e-05	0.000919004	ENSMUSG00000037664	Cdkn1c	1.77755
ENSMUSG00000031530	3189.05	1.77474	0.633399	2.80192	0.00507993	0.0342823	ENSMUSG00000031530	Dusp4	1.77474
ENSMUSG00000029769	159.331	1.77216	0.499275	3.54947	0.000386013	0.00452894	ENSMUSG00000029769	Ccdc136	1.77216
ENSMUSG00000023959	62.5401	1.77198	0.599114	2.95767	0.00309978	0.0238054	ENSMUSG00000023959	Clic5	1.77198
ENSMUSG00000001270	3222.39	1.76847	0.378271	4.67514	2.93751e-06	7.5331e-05	ENSMUSG00000001270	Ckb	1.76847
ENSMUSG00000029007	1800.07	1.76682	0.624474	2.82929	0.00466511	0.0323236	ENSMUSG00000029007	Agtrap	1.76682
ENSMUSG00000006931	1447.27	1.76406	0.218282	8.08155	6.39482e-16	1.01321e-13	ENSMUSG00000006931	P3h4	1.76406
ENSMUSG00000041153	507.412	1.7576	0.406664	4.32198	1.54636e-05	0.000313544	ENSMUSG00000041153	Osgin2	1.7576
ENSMUSG00000028132	856.512	1.75658	0.591076	2.97184	0.00296023	0.0229204	ENSMUSG00000028132	Tlcd4	1.75658
ENSMUSG00000060227	990.049	1.74973	0.580626	3.01352	0.00258237	0.0206313	ENSMUSG00000060227	Casc4	1.74973
ENSMUSG00000038009	268.151	1.74556	0.303958	5.74278	9.31356e-09	4.73722e-07	ENSMUSG00000038009	Dnajc22	1.74556
ENSMUSG00000028541	420.603	1.74302	0.332136	5.24792	1.53827e-07	5.76175e-06	ENSMUSG00000028541	B4galt2	1.74302
ENSMUSG00000036599	902.069	1.73983	0.491043	3.54313	0.000395403	0.00461346	ENSMUSG00000036599	Chst12	1.73983
ENSMUSG00000043333	105.242	1.73636	0.536875	3.23421	0.0012198	0.0114462	ENSMUSG00000043333	Rhbdl2	1.73636
ENSMUSG00000023249	635.092	1.73552	0.428847	4.04695	5.18887e-05	0.000858609	ENSMUSG00000023249	Parp3	1.73552
ENSMUSG00000040428	202.362	1.7328	0.416672	4.15867	3.20105e-05	0.000575995	ENSMUSG00000040428	Plekha4	1.7328
ENSMUSG00000033688	184.261	1.72963	0.611238	2.82972	0.00465883	0.0323051	ENSMUSG00000033688	1300017J02Rik	1.72963
ENSMUSG00000068686	42.6655	1.72665	0.581711	2.96823	0.00299522	0.0231547	ENSMUSG00000068686	Cd59b	1.72665
ENSMUSG00000030255	740.314	1.72577	0.465478	3.70752	0.000209301	0.00273527	ENSMUSG00000030255	Sspn	1.72577
ENSMUSG00000042961	315.676	1.72562	0.416456	4.14359	3.41913e-05	0.000607906	ENSMUSG00000042961	Egflam	1.72562
ENSMUSG00000031273	3237.25	1.71286	0.29636	5.77968	7.48418e-09	3.88396e-07	ENSMUSG00000031273	Col4a6	1.71286
ENSMUSG00000024176	932.586	1.71232	0.437866	3.91061	9.2065e-05	0.00140045	ENSMUSG00000024176	Sox8	1.71232
ENSMUSG00000043496	691.334	1.71225	0.343865	4.97943	6.37702e-07	2.02078e-05	ENSMUSG00000043496	Tril	1.71225
ENSMUSG00000051851	219.752	1.7084	0.540808	3.15898	0.0015832	0.0140186	ENSMUSG00000051851	Rtl8c	1.7084
ENSMUSG00000054871	416.25	1.7047	0.578029	2.94915	0.00318646	0.0242767	ENSMUSG00000054871	Tmem158	1.7047
ENSMUSG00000032657	305.78	1.7043	0.30876	5.51982	3.39345e-08	1.50387e-06	ENSMUSG00000032657	Fam189b	1.7043
ENSMUSG00000006445	7520.95	1.70126	0.355936	4.77969	1.75566e-06	4.85833e-05	ENSMUSG00000006445	Epha2	1.70126
ENSMUSG00000036782	1070.35	1.70119	0.308627	5.51213	3.54518e-08	1.56337e-06	ENSMUSG00000036782	Klhl13	1.70119
ENSMUSG00000069874	3396.3	1.70105	0.231505	7.34782	2.01468e-13	2.43722e-11	ENSMUSG00000069874	Irgm2	1.70105
ENSMUSG00000029299	89.2247	1.69757	0.465878	3.64381	0.000268632	0.00335163	ENSMUSG00000029299	Abcg3	1.69757
ENSMUSG00000043639	40.2465	1.69517	0.53671	3.15844	0.00158617	0.014038	ENSMUSG00000043639	Rbm20	1.69517
ENSMUSG00000043885	612.546	1.69234	0.346418	4.88526	1.03294e-06	3.0823e-05	ENSMUSG00000043885	Slc36a4	1.69234
ENSMUSG00000028128	3327.91	1.69037	0.352795	4.79137	1.65644e-06	4.61227e-05	ENSMUSG00000028128	F3	1.69037
ENSMUSG00000049488	194.809	1.68925	0.297254	5.68285	1.32468e-08	6.4801e-07	ENSMUSG00000049488	Tmem67	1.68925
ENSMUSG00000041889	948.565	1.68731	0.249349	6.76686	1.31609e-11	1.17231e-09	ENSMUSG00000041889	Shisa4	1.68731
ENSMUSG00000032328	4268.95	1.68583	0.292626	5.76105	8.35928e-09	4.28838e-07	ENSMUSG00000032328	Tmem30a	1.68583
ENSMUSG00000003273	94.8841	1.68388	0.46072	3.65488	0.000257303	0.00323963	ENSMUSG00000003273	Car11	1.68388
ENSMUSG00000025790	550.633	1.68229	0.565278	2.97605	0.00291989	0.0226975	ENSMUSG00000025790	Slco3a1	1.68229
ENSMUSG00000102918	1642.89	1.68192	0.353889	4.75267	2.00748e-06	5.42929e-05	ENSMUSG00000102918	Pcdhgc3	1.68192
ENSMUSG00000097316	50.5963	1.68186	0.428182	3.92791	8.56867e-05	0.00132711	ENSMUSG00000097316	Gm10516	1.68186
ENSMUSG00000043903	1388.35	1.67791	0.436114	3.84741	0.000119372	0.0017318	ENSMUSG00000043903	Zfp469	1.67791
ENSMUSG00000051906	68.1589	1.67753	0.51326	3.26838	0.00108166	0.0104118	ENSMUSG00000051906	Cd209f	1.67753
ENSMUSG00000021903	311.718	1.67719	0.492794	3.40344	0.000665441	0.00700415	ENSMUSG00000021903	Galnt15	1.67719
ENSMUSG00000052957	1185.22	1.67466	0.292867	5.71815	1.07687e-08	5.40065e-07	ENSMUSG00000052957	Gas1	1.67466
ENSMUSG00000028005	134.779	1.67297	0.61555	2.71785	0.00657071	0.0415803	ENSMUSG00000028005	Gucy1b1	1.67297
ENSMUSG00000110803	87.7894	1.67259	0.445894	3.75109	0.000176069	0.00237554	ENSMUSG00000110803	Gm20275	1.67259
ENSMUSG00000045934	179.983	1.67175	0.408506	4.09235	4.27029e-05	0.000728145	ENSMUSG00000045934	Mtmr11	1.67175
ENSMUSG00000002847	448.075	1.66871	0.609718	2.73686	0.00620287	0.0398766	ENSMUSG00000002847	Pla1a	1.66871
ENSMUSG00000031227	274.831	1.66824	0.294483	5.66498	1.47042e-08	7.11525e-07	ENSMUSG00000031227	Magee1	1.66824
ENSMUSG00000028755	1344.56	1.66567	0.360795	4.61667	3.89943e-06	9.65635e-05	ENSMUSG00000028755	Cda	1.66567
ENSMUSG00000089665	46.0577	1.6656	0.523766	3.18005	0.0014725	0.0132814	ENSMUSG00000089665	Fcor	1.6656
ENSMUSG00000054679	31.1023	1.6648	0.61256	2.71777	0.0065724	0.0415803	ENSMUSG00000054679	Srsf12	1.6648
ENSMUSG00000034714	618.12	1.66467	0.366753	4.53895	5.65356e-06	0.000132767	ENSMUSG00000034714	Ttyh2	1.66467
ENSMUSG00000063297	750.25	1.66132	0.522982	3.17662	0.00149002	0.0133781	ENSMUSG00000063297	Luzp2	1.66132
ENSMUSG00000047996	49.6219	1.65837	0.478932	3.46264	0.000534909	0.00588992	ENSMUSG00000047996	Prrg1	1.65837
ENSMUSG00000031327	228.368	1.65718	0.363618	4.55746	5.17756e-06	0.000122511	ENSMUSG00000031327	Chic1	1.65718
ENSMUSG00000079056	145.031	1.65622	0.369296	4.48481	7.29789e-06	0.000164298	ENSMUSG00000079056	Kcnip3	1.65622
ENSMUSG00000034898	75.1797	1.65502	0.548149	3.0193	0.00253363	0.02036	ENSMUSG00000034898	Filip1	1.65502
ENSMUSG00000034910	188.323	1.65422	0.488572	3.38582	0.00070966	0.00739306	ENSMUSG00000034910	Pygo1	1.65422
ENSMUSG00000019916	2401.76	1.65188	0.279934	5.90095	3.61408e-09	2.01578e-07	ENSMUSG00000019916	P4ha1	1.65188
ENSMUSG00000041936	8490.26	1.65039	0.342975	4.81199	1.49436e-06	4.24009e-05	ENSMUSG00000041936	Agrn	1.65039
ENSMUSG00000039518	36.5199	1.64827	0.536567	3.07189	0.00212711	0.0177131	ENSMUSG00000039518	Cdsn	1.64827
ENSMUSG00000027792	956.786	1.64784	0.45219	3.64412	0.000268305	0.00334989	ENSMUSG00000027792	Bche	1.64784
ENSMUSG00000058571	236.018	1.64775	0.378514	4.35321	1.3416e-05	0.000277187	ENSMUSG00000058571	Gpc6	1.64775
ENSMUSG00000046447	5054.82	1.64499	0.322249	5.1047	3.31312e-07	1.13863e-05	ENSMUSG00000046447	Camk2n1	1.64499
ENSMUSG00000031149	254.887	1.64438	0.33445	4.91666	8.80329e-07	2.68508e-05	ENSMUSG00000031149	Praf2	1.64438
ENSMUSG00000101191	28.4437	1.64323	0.567821	2.89392	0.00380459	0.0277013	ENSMUSG00000101191	Gm28809	1.64323
ENSMUSG00000051323	191.475	1.64197	0.445761	3.68351	0.000230044	0.00296097	ENSMUSG00000051323	Pcdh19	1.64197
ENSMUSG00000039007	2000.66	1.64086	0.554822	2.95745	0.00310198	0.0238054	ENSMUSG00000039007	Cpq	1.64086
ENSMUSG00000042821	820.076	1.63964	0.308344	5.31756	1.05169e-07	4.1401e-06	ENSMUSG00000042821	Snai1	1.63964
ENSMUSG00000049939	74.1583	1.63929	0.464401	3.52989	0.00041573	0.00480829	ENSMUSG00000049939	Lrrc4	1.63929
ENSMUSG00000049804	182.879	1.63771	0.517003	3.1677	0.00153648	0.0137134	ENSMUSG00000049804	Armcx4	1.63771
ENSMUSG00000040327	394.284	1.63735	0.618212	2.64853	0.00808428	0.0486688	ENSMUSG00000040327	Cul9	1.63735
ENSMUSG00000031930	9249.47	1.63667	0.604494	2.70751	0.00677906	0.0426355	ENSMUSG00000031930	Wwp2	1.63667
ENSMUSG00000037259	52.2064	1.63547	0.463311	3.52996	0.000415627	0.00480829	ENSMUSG00000037259	Dzank1	1.63547
ENSMUSG00000040987	601.058	1.63337	0.36145	4.51894	6.21493e-06	0.000144509	ENSMUSG00000040987	Mill2	1.63337
ENSMUSG00000084289	810.525	1.62895	0.489384	3.32857	0.000872919	0.00878512	ENSMUSG00000084289	Gm6977	1.62895
ENSMUSG00000024238	409.09	1.6227	0.429769	3.77576	0.000159523	0.00220039	ENSMUSG00000024238	Zeb1	1.6227
ENSMUSG00000055782	102.661	1.62051	0.571193	2.83707	0.00455303	0.0317683	ENSMUSG00000055782	Abcd2	1.62051
ENSMUSG00000037940	132.034	1.61867	0.430406	3.7608	0.00016937	0.00230425	ENSMUSG00000037940	Inpp4b	1.61867
ENSMUSG00000001521	2121.9	1.6157	0.303846	5.31748	1.05214e-07	4.1401e-06	ENSMUSG00000001521	Tulp3	1.6157
ENSMUSG00000034164	18041.7	1.6147	0.351668	4.59155	4.39965e-06	0.000107318	ENSMUSG00000034164	Emid1	1.6147
ENSMUSG00000055733	89.8795	1.61025	0.332488	4.84303	1.27873e-06	3.7106e-05	ENSMUSG00000055733	Nap1l3	1.61025
ENSMUSG00000024084	146.866	1.60666	0.392905	4.08919	4.32891e-05	0.000736038	ENSMUSG00000024084	Qpct	1.60666
ENSMUSG00000041135	609.074	1.60248	0.503158	3.18485	0.00144829	0.0131225	ENSMUSG00000041135	Ripk2	1.60248
ENSMUSG00000019986	225.396	1.6004	0.27524	5.81455	6.0796e-09	3.26874e-07	ENSMUSG00000019986	Ahi1	1.6004
ENSMUSG00000032482	1390.02	1.59918	0.426161	3.75252	0.000175063	0.00236375	ENSMUSG00000032482	Cspg5	1.59918
ENSMUSG00000032060	2498.39	1.59823	0.53707	2.97583	0.00292197	0.0226975	ENSMUSG00000032060	Cryab	1.59823
ENSMUSG00000058325	4009.74	1.59653	0.312878	5.10271	3.3482e-07	1.1484e-05	ENSMUSG00000058325	Dock1	1.59653
ENSMUSG00000066456	389.597	1.59424	0.342623	4.65304	3.27079e-06	8.25955e-05	ENSMUSG00000066456	Hmgn3	1.59424
ENSMUSG00000036995	793.948	1.58951	0.462312	3.43818	0.000585636	0.00631508	ENSMUSG00000036995	Asap3	1.58951
ENSMUSG00000025887	2535.47	1.57832	0.54637	2.88874	0.00386794	0.0280712	ENSMUSG00000025887	Casp12	1.57832
ENSMUSG00000044139	52.4105	1.57375	0.497188	3.16529	0.00154927	0.0137795	ENSMUSG00000044139	Prss53	1.57375
ENSMUSG00000039286	6131	1.57346	0.314087	5.00962	5.45372e-07	1.7657e-05	ENSMUSG00000039286	Fndc3b	1.57346
ENSMUSG00000035372	1231.52	1.57326	0.262142	6.00156	1.95435e-09	1.16636e-07	ENSMUSG00000035372	1810055G02Rik	1.57326
ENSMUSG00000008845	399.182	1.57294	0.428418	3.6715	0.00024113	0.00307492	ENSMUSG00000008845	Cd163	1.57294
ENSMUSG00000032548	7872.53	1.56998	0.494472	3.17506	0.00149805	0.0134374	ENSMUSG00000032548	Slco2a1	1.56998
ENSMUSG00000029166	1063.5	1.56405	0.374808	4.17294	3.00698e-05	0.000546014	ENSMUSG00000029166	Mapre3	1.56405
ENSMUSG00000042359	273.708	1.56349	0.518676	3.01438	0.00257503	0.0205952	ENSMUSG00000042359	Osbpl6	1.56349
ENSMUSG00000026102	648.055	1.55891	0.256447	6.07886	1.21042e-09	7.57738e-08	ENSMUSG00000026102	Inpp1	1.55891
ENSMUSG00000025324	722.809	1.55822	0.576191	2.70434	0.00684393	0.0429491	ENSMUSG00000025324	Atp10a	1.55822
ENSMUSG00000028980	3232.02	1.55626	0.284087	5.4781	4.29914e-08	1.86825e-06	ENSMUSG00000028980	H6pd	1.55626
ENSMUSG00000033350	1417.45	1.55493	0.404615	3.843	0.000121542	0.00175554	ENSMUSG00000033350	Chst2	1.55493
ENSMUSG00000036181	3303.05	1.55395	0.368566	4.2162	2.48453e-05	0.000464331	ENSMUSG00000036181	H1f2	1.55395
ENSMUSG00000038530	174.466	1.55322	0.453182	3.42737	0.000609463	0.00651064	ENSMUSG00000038530	Rgs4	1.55322
ENSMUSG00000039485	365.763	1.55302	0.294363	5.27586	1.32137e-07	5.02357e-06	ENSMUSG00000039485	Tspyl4	1.55302
ENSMUSG00000039542	489.902	1.55271	0.521966	2.97474	0.00293239	0.0227575	ENSMUSG00000039542	Ncam1	1.55271
ENSMUSG00000048960	210.721	1.54893	0.386197	4.01072	6.05329e-05	0.000980711	ENSMUSG00000048960	Prex2	1.54893
ENSMUSG00000030711	43.3859	1.54671	0.508281	3.04303	0.00234212	0.0191389	ENSMUSG00000030711	Sult1a1	1.54671
ENSMUSG00000050821	768.756	1.54546	0.249566	6.19257	5.919e-10	3.85044e-08	ENSMUSG00000050821	Fam131a	1.54546
ENSMUSG00000034035	67.4842	1.54514	0.42047	3.67479	0.000238048	0.00304213	ENSMUSG00000034035	Ccdc17	1.54514
ENSMUSG00000026193	17130.4	1.54494	0.461293	3.34916	0.000810583	0.00825053	ENSMUSG00000026193	Fn1	1.54494
ENSMUSG00000073791	46.2855	1.54479	0.482647	3.20066	0.00137115	0.0125428	ENSMUSG00000073791	Efcab7	1.54479
ENSMUSG00000040591	407.956	1.54342	0.534841	2.88575	0.00390486	0.0282673	ENSMUSG00000040591	1110051M20Rik	1.54342
ENSMUSG00000021306	431.292	1.54011	0.305499	5.04129	4.62409e-07	1.52187e-05	ENSMUSG00000021306	Gpr137b	1.54011
ENSMUSG00000087385	87.9039	1.53946	0.513563	2.9976	0.00272118	0.0214437	ENSMUSG00000087385	Frg2f1	1.53946
ENSMUSG00000046191	142.51	1.536	0.332926	4.61363	3.95696e-06	9.77179e-05	ENSMUSG00000046191	Pcdhb20	1.536
ENSMUSG00000083307	39.2174	1.53321	0.494054	3.10333	0.00191356	0.0162989	ENSMUSG00000083307	AA414768	1.53321
ENSMUSG00000022883	370.126	1.53147	0.260929	5.86932	4.37594e-09	2.40328e-07	ENSMUSG00000022883	Robo1	1.53147
ENSMUSG00000036611	240.24	1.52818	0.370047	4.12969	3.63253e-05	0.000638868	ENSMUSG00000036611	Eepd1	1.52818
ENSMUSG00000037944	22.0933	1.52771	0.550747	2.77389	0.00553904	0.0366892	ENSMUSG00000037944	Ccr7	1.52771
ENSMUSG00000020135	94.5664	1.52755	0.338826	4.50837	6.53291e-06	0.000150488	ENSMUSG00000020135	Apc2	1.52755
ENSMUSG00000049811	85.0898	1.52695	0.42081	3.62861	0.000284952	0.00351846	ENSMUSG00000049811	Fam161a	1.52695
ENSMUSG00000038119	462.76	1.52284	0.399009	3.81655	0.000135329	0.00191687	ENSMUSG00000038119	Cdon	1.52284
ENSMUSG00000038702	624.512	1.52184	0.300608	5.06254	4.13716e-07	1.3768e-05	ENSMUSG00000038702	Dsel	1.52184
ENSMUSG00000074364	2322.68	1.52137	0.560628	2.71368	0.00665403	0.0419929	ENSMUSG00000074364	Ehd2	1.52137
ENSMUSG00000051674	805.129	1.51897	0.425171	3.57262	0.000353432	0.00422461	ENSMUSG00000051674	Dcun1d4	1.51897
ENSMUSG00000022159	62.3031	1.51752	0.471566	3.21804	0.00129068	0.0119795	ENSMUSG00000022159	Rab2b	1.51752
ENSMUSG00000032324	13125.7	1.51401	0.347409	4.35801	1.31253e-05	0.000272617	ENSMUSG00000032324	Tspan3	1.51401
ENSMUSG00000045007	201.684	1.51256	0.435823	3.47058	0.000519328	0.00574664	ENSMUSG00000045007	Tubg2	1.51256
ENSMUSG00000032643	649.276	1.51005	0.44524	3.39154	0.000695008	0.00726836	ENSMUSG00000032643	Fhl3	1.51005
ENSMUSG00000032855	2724.07	1.50808	0.355556	4.24147	2.22064e-05	0.000425223	ENSMUSG00000032855	Pkd1	1.50808
ENSMUSG00000031849	23445	1.50702	0.390829	3.85594	0.000115284	0.00168082	ENSMUSG00000031849	Comp	1.50702
ENSMUSG00000039607	171.896	1.50685	0.442064	3.40867	0.000652795	0.00688723	ENSMUSG00000039607	Rbms3	1.50685
ENSMUSG00000093661	560.741	1.50507	0.443903	3.39055	0.000697523	0.00728615	ENSMUSG00000093661	Eif4e3	1.50507
ENSMUSG00000048481	174.981	1.49988	0.383406	3.91199	9.15383e-05	0.001396	ENSMUSG00000048481	Mypop	1.49988
ENSMUSG00000039716	182.87	1.49635	0.422274	3.54355	0.000394774	0.00461346	ENSMUSG00000039716	Dock3	1.49635
ENSMUSG00000046808	179.292	1.49121	0.291861	5.1093	3.2335e-07	1.11547e-05	ENSMUSG00000046808	Atp10d	1.49121
ENSMUSG00000053931	5252.95	1.48574	0.305215	4.86785	1.12817e-06	3.33314e-05	ENSMUSG00000053931	Cnn3	1.48574
ENSMUSG00000028949	160.849	1.48506	0.39663	3.7442	0.000180967	0.00242881	ENSMUSG00000028949	Smarcd3	1.48506
ENSMUSG00000031616	780.593	1.48359	0.441353	3.36146	0.000775308	0.00792301	ENSMUSG00000031616	Ednra	1.48359
ENSMUSG00000060703	385.111	1.48211	0.461565	3.21106	0.00132246	0.0122174	ENSMUSG00000060703	Cd302	1.48211
ENSMUSG00000020635	120.243	1.47463	0.408964	3.60578	0.000311223	0.00380091	ENSMUSG00000020635	Fkbp1b	1.47463
ENSMUSG00000038042	160.467	1.47205	0.307058	4.79406	1.6344e-06	4.55798e-05	ENSMUSG00000038042	Ptpdc1	1.47205
ENSMUSG00000071379	2698.36	1.47172	0.336821	4.36946	1.24556e-05	0.000262359	ENSMUSG00000071379	Hpcal1	1.47172
ENSMUSG00000026200	215.309	1.46982	0.291084	5.04947	4.43045e-07	1.46515e-05	ENSMUSG00000026200	Glb1l	1.46982
ENSMUSG00000030275	17450.7	1.46927	0.35879	4.09508	4.22026e-05	0.000720988	ENSMUSG00000030275	Etnk1	1.46927
ENSMUSG00000106981	75.7977	1.469	0.524873	2.79878	0.00512958	0.0345653	ENSMUSG00000106981	Gm45495	1.469
ENSMUSG00000028937	1144.64	1.45711	0.371175	3.92566	8.64924e-05	0.00133843	ENSMUSG00000028937	Acot7	1.45711
ENSMUSG00000071648	170.463	1.45685	0.26309	5.53746	3.06883e-08	1.38051e-06	ENSMUSG00000071648	Rom1	1.45685
ENSMUSG00000028015	559.393	1.4556	0.334085	4.35697	1.31872e-05	0.000273586	ENSMUSG00000028015	Ctso	1.4556
ENSMUSG00000032372	1060.78	1.4547	0.336706	4.32039	1.55754e-05	0.000315455	ENSMUSG00000032372	Plscr2	1.4547
ENSMUSG00000025037	440.191	1.45405	0.476645	3.05059	0.0022839	0.0187745	ENSMUSG00000025037	Maoa	1.45405
ENSMUSG00000023911	288.939	1.44901	0.399104	3.63065	0.00028271	0.0034956	ENSMUSG00000023911	Flywch2	1.44901
ENSMUSG00000075027	302.989	1.44756	0.462532	3.12965	0.00175017	0.0151597	ENSMUSG00000075027	4631405J19Rik	1.44756
ENSMUSG00000041423	1219.43	1.4454	0.374582	3.85869	0.000113999	0.00166751	ENSMUSG00000041423	Paqr6	1.4454
ENSMUSG00000021066	237.536	1.445	0.32383	4.46223	8.1112e-06	0.000179954	ENSMUSG00000021066	Atl1	1.445
ENSMUSG00000034795	113.496	1.44398	0.366121	3.94398	8.0139e-05	0.00125606	ENSMUSG00000034795	Ccdc122	1.44398
ENSMUSG00000103622	78.5062	1.44311	0.420846	3.42906	0.000605667	0.00648623	ENSMUSG00000103622	Gm38391	1.44311
ENSMUSG00000055320	1669.67	1.44228	0.408293	3.53247	0.000411689	0.00477389	ENSMUSG00000055320	Tead1	1.44228
ENSMUSG00000050855	36.9118	1.44132	0.503082	2.86499	0.0041702	0.0297219	ENSMUSG00000050855	Zfp940	1.44132
ENSMUSG00000039004	221.578	1.4381	0.542204	2.65232	0.00799399	0.0482713	ENSMUSG00000039004	Bmp6	1.4381
ENSMUSG00000021759	370.854	1.43369	0.313722	4.56993	4.87879e-06	0.000116934	ENSMUSG00000021759	Plpp1	1.43369
ENSMUSG00000035678	48.5845	1.43327	0.415293	3.45122	0.000558068	0.0060999	ENSMUSG00000035678	Tnfsf9	1.43327
ENSMUSG00000000631	7711.98	1.43196	0.200782	7.13191	9.8983e-13	1.0185e-10	ENSMUSG00000000631	Myo18a	1.43196
ENSMUSG00000013698	14942.6	1.4271	0.227184	6.2817	3.34885e-10	2.27976e-08	ENSMUSG00000013698	Pea15a	1.4271
ENSMUSG00000063253	296.084	1.42589	0.283726	5.02559	5.019e-07	1.6368e-05	ENSMUSG00000063253	Scoc	1.42589
ENSMUSG00000032382	8796.77	1.42254	0.346364	4.10706	4.00727e-05	0.00069053	ENSMUSG00000032382	Snx1	1.42254
ENSMUSG00000025933	164.581	1.42164	0.436863	3.25421	0.00113709	0.0108289	ENSMUSG00000025933	Tmem14a	1.42164
ENSMUSG00000044707	606.185	1.42085	0.362748	3.91691	8.96927e-05	0.00138079	ENSMUSG00000044707	Ccnjl	1.42085
ENSMUSG00000019823	439.168	1.42071	0.482905	2.94202	0.00326082	0.0247166	ENSMUSG00000019823	Mical1	1.42071
ENSMUSG00000044043	192.426	1.4174	0.328892	4.30962	1.63535e-05	0.00032935	ENSMUSG00000044043	Pcdhb14	1.4174
ENSMUSG00000053477	1622.79	1.41557	0.308854	4.5833	4.57703e-06	0.000110889	ENSMUSG00000053477	Tcf4	1.41557
ENSMUSG00000056870	96.1504	1.4101	0.486361	2.89929	0.00374009	0.0273729	ENSMUSG00000056870	Gulp1	1.4101
ENSMUSG00000052565	43.6735	1.40972	0.496876	2.83716	0.00455162	0.0317683	ENSMUSG00000052565	H1f3	1.40972
ENSMUSG00000039497	325.763	1.40889	0.326195	4.31917	1.56615e-05	0.00031684	ENSMUSG00000039497	Dse	1.40889
ENSMUSG00000046152	307.202	1.40367	0.301419	4.65688	3.21043e-06	8.13007e-05	ENSMUSG00000046152	Fut10	1.40367
ENSMUSG00000035305	94.3469	1.40349	0.331857	4.22921	2.34509e-05	0.000445244	ENSMUSG00000035305	Ror1	1.40349
ENSMUSG00000048038	202.645	1.40308	0.518873	2.70409	0.00684916	0.0429668	ENSMUSG00000048038	Ccdc187	1.40308
ENSMUSG00000035914	1698.24	1.401	0.38218	3.66581	0.000246553	0.0031307	ENSMUSG00000035914	Cd276	1.401
ENSMUSG00000020654	183.914	1.39792	0.489087	2.85822	0.00426026	0.0301366	ENSMUSG00000020654	Adcy3	1.39792
ENSMUSG00000028344	239.454	1.39717	0.396429	3.52438	0.000424469	0.00488098	ENSMUSG00000028344	Invs	1.39717
ENSMUSG00000026879	4711.18	1.39512	0.325325	4.2884	1.79961e-05	0.000356814	ENSMUSG00000026879	Gsn	1.39512
ENSMUSG00000031502	23335.7	1.39002	0.401268	3.46407	0.000532072	0.0058659	ENSMUSG00000031502	Col4a1	1.39002
ENSMUSG00000032470	316.449	1.3871	0.266393	5.20697	1.91951e-07	6.99936e-06	ENSMUSG00000032470	Mras	1.3871
ENSMUSG00000025867	2053.64	1.38517	0.366519	3.77927	0.000157291	0.00217127	ENSMUSG00000025867	Cplx2	1.38517
ENSMUSG00000070427	920.383	1.38379	0.32342	4.27862	1.88057e-05	0.000367573	ENSMUSG00000070427	Il18bp	1.38379
ENSMUSG00000015944	277.987	1.38152	0.467647	2.9542	0.00313482	0.0239547	ENSMUSG00000015944	Castor2	1.38152
ENSMUSG00000021411	1122.4	1.38026	0.329125	4.19372	2.74413e-05	0.000508075	ENSMUSG00000021411	Pxdc1	1.38026
ENSMUSG00000031938	15569.7	1.37839	0.320536	4.30026	1.70599e-05	0.000340134	ENSMUSG00000031938	4931406C07Rik	1.37839
ENSMUSG00000031503	15086.4	1.37809	0.441606	3.12063	0.00180466	0.0155864	ENSMUSG00000031503	Col4a2	1.37809
ENSMUSG00000079037	2981.64	1.37731	0.33415	4.12183	3.75876e-05	0.000657838	ENSMUSG00000079037	Prnp	1.37731
ENSMUSG00000018459	222.346	1.37454	0.473164	2.90501	0.00367246	0.0270184	ENSMUSG00000018459	Slc13a3	1.37454
ENSMUSG00000050777	4447.72	1.37194	0.219542	6.24909	4.12857e-10	2.77887e-08	ENSMUSG00000050777	Tmem37	1.37194
ENSMUSG00000019699	1276.95	1.36898	0.317798	4.30771	1.64953e-05	0.000331527	ENSMUSG00000019699	Akt3	1.36898
ENSMUSG00000044345	876.716	1.36847	0.352053	3.88712	0.000101439	0.00151095	ENSMUSG00000044345	Marveld1	1.36847
ENSMUSG00000024778	185.112	1.36663	0.493359	2.77005	0.00560474	0.0369875	ENSMUSG00000024778	Fas	1.36663
ENSMUSG00000019975	1103.97	1.36508	0.273634	4.98872	6.07815e-07	1.93292e-05	ENSMUSG00000019975	Ikbip	1.36508
ENSMUSG00000073176	72.7662	1.36502	0.438395	3.11367	0.00184777	0.0158593	ENSMUSG00000073176	Zfp449	1.36502
ENSMUSG00000025809	22281.1	1.36489	0.278435	4.90201	9.48621e-07	2.84968e-05	ENSMUSG00000025809	Itgb1	1.36489
ENSMUSG00000029231	437.306	1.36288	0.415443	3.28056	0.00103601	0.0100426	ENSMUSG00000029231	Pdgfra	1.36288
ENSMUSG00000041679	55.1079	1.36285	0.429042	3.17649	0.00149069	0.0133781	ENSMUSG00000041679	Lrrc29	1.36285
ENSMUSG00000021728	5159.16	1.36255	0.323004	4.21836	2.46082e-05	0.000462799	ENSMUSG00000021728	Emb	1.36255
ENSMUSG00000040723	340.845	1.36031	0.497883	2.73218	0.00629165	0.0403314	ENSMUSG00000040723	Rcsd1	1.36031
ENSMUSG00000028223	954.128	1.35542	0.345425	3.92391	8.71224e-05	0.00134501	ENSMUSG00000028223	Decr1	1.35542
ENSMUSG00000050947	1289.67	1.35494	0.308832	4.38729	1.1477e-05	0.000244334	ENSMUSG00000050947	Amigo1	1.35494
ENSMUSG00000001436	1282.62	1.35316	0.260894	5.18664	2.14126e-07	7.68277e-06	ENSMUSG00000001436	Slc19a1	1.35316
ENSMUSG00000021065	3841.72	1.3489	0.39659	3.40124	0.000670818	0.00705245	ENSMUSG00000021065	Fut8	1.3489
ENSMUSG00000027634	2852.4	1.34612	0.214918	6.26342	3.76613e-10	2.55412e-08	ENSMUSG00000027634	Ndrg3	1.34612
ENSMUSG00000000184	752.932	1.34544	0.37726	3.56636	0.000361978	0.00429196	ENSMUSG00000000184	Ccnd2	1.34544
ENSMUSG00000032336	4992.42	1.34446	0.286507	4.69259	2.6977e-06	6.9797e-05	ENSMUSG00000032336	Nptn	1.34446
ENSMUSG00000002900	1901.35	1.34443	0.356796	3.76807	0.000164512	0.00225014	ENSMUSG00000002900	Lamb1	1.34443
ENSMUSG00000026479	4864.64	1.34355	0.260675	5.15412	2.54821e-07	8.92821e-06	ENSMUSG00000026479	Lamc2	1.34355
ENSMUSG00000079547	1502.57	1.34055	0.392426	3.41607	0.000635327	0.00674268	ENSMUSG00000079547	H2-DMb1	1.34055
ENSMUSG00000027074	582.603	1.33962	0.454695	2.94618	0.00321722	0.0244665	ENSMUSG00000027074	Slc43a3	1.33962
ENSMUSG00000000278	1536.69	1.3376	0.409632	3.26538	0.00109317	0.0105001	ENSMUSG00000000278	Scpep1	1.3376
ENSMUSG00000028521	237.072	1.33367	0.293106	4.55011	5.36167e-06	0.000126476	ENSMUSG00000028521	Slc35d1	1.33367
ENSMUSG00000041540	794.492	1.33053	0.308943	4.30671	1.65697e-05	0.000332584	ENSMUSG00000041540	Sox5	1.33053
ENSMUSG00000118559	39.685	1.32838	0.4969	2.67333	0.00751031	0.0459708	ENSMUSG00000118559	A930007A09Rik	1.32838
ENSMUSG00000028517	3034.84	1.32707	0.251835	5.26961	1.36712e-07	5.1639e-06	ENSMUSG00000028517	Plpp3	1.32707
ENSMUSG00000034675	1561.33	1.32705	0.440543	3.01231	0.00259269	0.0206769	ENSMUSG00000034675	Dbn1	1.32705
ENSMUSG00000025268	4761.57	1.32669	0.343873	3.85808	0.00011428	0.00166889	ENSMUSG00000025268	Maged2	1.32669
ENSMUSG00000063172	126.076	1.32643	0.330892	4.00864	6.10704e-05	0.000986828	ENSMUSG00000063172	Hspb11	1.32643
ENSMUSG00000066324	2961.23	1.32227	0.355188	3.72274	0.000197074	0.0026052	ENSMUSG00000066324	Impad1	1.32227
ENSMUSG00000034640	536.021	1.31713	0.373158	3.52968	0.000416069	0.0048091	ENSMUSG00000034640	Tiparp	1.31713
ENSMUSG00000055493	207.217	1.31509	0.378623	3.47334	0.000514025	0.00569852	ENSMUSG00000055493	Epm2a	1.31509
ENSMUSG00000089940	75.9812	1.31422	0.396737	3.31258	0.000924386	0.00919569	ENSMUSG00000089940	Gm4117	1.31422
ENSMUSG00000042700	3543.92	1.31191	0.389971	3.36412	0.000767874	0.00787852	ENSMUSG00000042700	Sipa1l1	1.31191
ENSMUSG00000107134	230.456	1.31035	0.464122	2.82328	0.00475351	0.0327169	ENSMUSG00000107134	Gm42528	1.31035
ENSMUSG00000114433	41.5287	1.31023	0.457214	2.86568	0.0041611	0.0296855	ENSMUSG00000114433	Gm48488	1.31023
ENSMUSG00000040260	155.506	1.30915	0.474601	2.75842	0.0058082	0.0378835	ENSMUSG00000040260	Daam2	1.30915
ENSMUSG00000046879	6018.76	1.30903	0.192114	6.81385	9.50203e-12	8.54896e-10	ENSMUSG00000046879	Irgm1	1.30903
ENSMUSG00000029767	13219.8	1.30888	0.252865	5.17619	2.26466e-07	8.01315e-06	ENSMUSG00000029767	Calu	1.30888
ENSMUSG00000047881	2793.65	1.30715	0.411207	3.17881	0.00147879	0.0133114	ENSMUSG00000047881	Rell1	1.30715
ENSMUSG00000039298	1041.55	1.30413	0.259183	5.03168	4.86202e-07	1.5885e-05	ENSMUSG00000039298	Cdk5rap2	1.30413
ENSMUSG00000024654	853.258	1.30251	0.377891	3.44678	0.000567312	0.00616707	ENSMUSG00000024654	Asrgl1	1.30251
ENSMUSG00000027669	323.131	1.30062	0.416398	3.1235	0.00178713	0.0154573	ENSMUSG00000027669	Gnb4	1.30062
ENSMUSG00000026930	689.705	1.29953	0.255492	5.08641	3.64911e-07	1.24445e-05	ENSMUSG00000026930	Gpsm1	1.29953
ENSMUSG00000022528	2530.14	1.29949	0.260214	4.99392	5.91653e-07	1.89338e-05	ENSMUSG00000022528	Hes1	1.29949
ENSMUSG00000022098	2857.48	1.29936	0.476168	2.72878	0.00635694	0.0406046	ENSMUSG00000022098	Bmp1	1.29936
ENSMUSG00000078920	2229.58	1.29889	0.263542	4.9286	8.28209e-07	2.5522e-05	ENSMUSG00000078920	Ifi47	1.29889
ENSMUSG00000031996	16577.1	1.29761	0.287946	4.50642	6.59303e-06	0.00015153	ENSMUSG00000031996	Aplp2	1.29761
ENSMUSG00000032740	1168.54	1.29697	0.307218	4.22167	2.42497e-05	0.000457018	ENSMUSG00000032740	Ccdc88a	1.29697
ENSMUSG00000113831	35.4249	1.29611	0.452618	2.86358	0.00418886	0.0297608	ENSMUSG00000113831	Gm49602	1.29611
ENSMUSG00000071252	106.529	1.29399	0.344535	3.75575	0.000172821	0.00234149	ENSMUSG00000071252	2210408I21Rik	1.29399
ENSMUSG00000040253	928.544	1.292	0.33682	3.83587	0.000125121	0.00179789	ENSMUSG00000040253	Gbp7	1.292
ENSMUSG00000035561	81.6118	1.28792	0.45044	2.85925	0.00424642	0.0300862	ENSMUSG00000035561	Aldh1b1	1.28792
ENSMUSG00000039126	328.371	1.2868	0.46656	2.75806	0.00581464	0.0378978	ENSMUSG00000039126	Prune2	1.2868
ENSMUSG00000039232	148.501	1.28677	0.302627	4.252	2.11873e-05	0.000409088	ENSMUSG00000039232	Stx11	1.28677
ENSMUSG00000038170	2642.99	1.28441	0.321053	4.00062	6.31778e-05	0.00101538	ENSMUSG00000038170	Pde4dip	1.28441
ENSMUSG00000069601	2670.8	1.28243	0.288199	4.44979	8.59533e-06	0.000189288	ENSMUSG00000069601	Ank3	1.28243
ENSMUSG00000039740	1133.46	1.2821	0.292837	4.37821	1.19657e-05	0.000253116	ENSMUSG00000039740	Alg2	1.2821
ENSMUSG00000055172	552.464	1.27852	0.25896	4.93714	7.92758e-07	2.45563e-05	ENSMUSG00000055172	C1ra	1.27852
ENSMUSG00000097039	157.542	1.27175	0.384548	3.30713	0.000942582	0.0093444	ENSMUSG00000097039	Pvt1	1.27175
ENSMUSG00000028468	1716.43	1.27166	0.361863	3.51419	0.00044109	0.00503176	ENSMUSG00000028468	Rgp1	1.27166
ENSMUSG00000003992	307.248	1.26698	0.332356	3.81211	0.000137783	0.00194548	ENSMUSG00000003992	Ssbp2	1.26698
ENSMUSG00000034731	120.369	1.26646	0.473388	2.6753	0.00746614	0.045742	ENSMUSG00000034731	Dgkh	1.26646
ENSMUSG00000031274	4404.48	1.26519	0.359989	3.51451	0.000440559	0.00503047	ENSMUSG00000031274	Col4a5	1.26519
ENSMUSG00000026311	298.981	1.26391	0.280251	4.50993	6.48503e-06	0.00014991	ENSMUSG00000026311	Asb1	1.26391
ENSMUSG00000024913	13036	1.2598	0.234429	5.37391	7.70469e-08	3.22301e-06	ENSMUSG00000024913	Lrp5	1.2598
ENSMUSG00000043924	117.946	1.25921	0.418374	3.00978	0.00261438	0.020785	ENSMUSG00000043924	Ncmap	1.25921
ENSMUSG00000022641	1464.67	1.25901	0.352521	3.57144	0.000355019	0.00423469	ENSMUSG00000022641	Bbx	1.25901
ENSMUSG00000007950	876.858	1.25722	0.257277	4.88663	1.02577e-06	3.066e-05	ENSMUSG00000007950	Abhd8	1.25722
ENSMUSG00000073591	111.753	1.25715	0.443378	2.8354	0.00457684	0.0318476	ENSMUSG00000073591	Pcdhb22	1.25715
ENSMUSG00000056124	5827.4	1.25381	0.287836	4.356	1.32462e-05	0.000274491	ENSMUSG00000056124	B4galt6	1.25381
ENSMUSG00000030774	3563.35	1.25357	0.263065	4.76526	1.88608e-06	5.13979e-05	ENSMUSG00000030774	Pak1	1.25357
ENSMUSG00000066621	3274.6	1.25261	0.311728	4.01828	5.86245e-05	0.000955062	ENSMUSG00000066621	Tecpr1	1.25261
ENSMUSG00000034820	3179.21	1.25245	0.256866	4.87589	1.08318e-06	3.21079e-05	ENSMUSG00000034820	Cpsf7	1.25245
ENSMUSG00000061013	126.739	1.24577	0.393966	3.16213	0.0015662	0.0138955	ENSMUSG00000061013	Mkx	1.24577
ENSMUSG00000055538	1850.69	1.24376	0.301097	4.13074	3.6159e-05	0.000636569	ENSMUSG00000055538	Zcchc24	1.24376
ENSMUSG00000035232	807.164	1.24138	0.260025	4.77406	1.8055e-06	4.95792e-05	ENSMUSG00000035232	Pdk3	1.24138
ENSMUSG00000037138	126.024	1.23935	0.35213	3.51959	0.000432211	0.00495093	ENSMUSG00000037138	Aff3	1.23935
ENSMUSG00000043004	1111.68	1.23787	0.440727	2.8087	0.00497422	0.0337848	ENSMUSG00000043004	Gng2	1.23787
ENSMUSG00000030089	188.276	1.23451	0.428439	2.88141	0.00395904	0.0285472	ENSMUSG00000030089	Slc41a3	1.23451
ENSMUSG00000030465	538.68	1.23416	0.361257	3.4163	0.000634783	0.00674268	ENSMUSG00000030465	Psd3	1.23416
ENSMUSG00000023393	210.803	1.2329	0.338854	3.63842	0.000274312	0.00341062	ENSMUSG00000023393	Slc17a9	1.2329
ENSMUSG00000039747	260.463	1.2305	0.410825	2.99519	0.00274277	0.0215948	ENSMUSG00000039747	Orai2	1.2305
ENSMUSG00000037239	316.997	1.23015	0.257914	4.76963	1.84563e-06	5.03723e-05	ENSMUSG00000037239	Spred3	1.23015
ENSMUSG00000029156	930.78	1.23014	0.386872	3.17971	0.00147422	0.0132835	ENSMUSG00000029156	Sgcb	1.23014
ENSMUSG00000038079	298.851	1.22778	0.2658	4.61919	3.85239e-06	9.56632e-05	ENSMUSG00000038079	Tmem237	1.22778
ENSMUSG00000074896	2292.76	1.22495	0.374774	3.26849	0.00108121	0.0104118	ENSMUSG00000074896	Ifit3	1.22495
ENSMUSG00000040249	4174.14	1.22359	0.453151	2.70019	0.00693007	0.0433832	ENSMUSG00000040249	Lrp1	1.22359
ENSMUSG00000025213	148.596	1.22128	0.384279	3.17811	0.00148238	0.0133303	ENSMUSG00000025213	Kazald1	1.22128
ENSMUSG00000090919	79.6535	1.22031	0.379752	3.21345	0.00131149	0.0121407	ENSMUSG00000090919	Pabpc4l	1.22031
ENSMUSG00000031736	288.165	1.2196	0.246482	4.94803	7.49678e-07	2.33837e-05	ENSMUSG00000031736	Crnde	1.2196
ENSMUSG00000054920	939.169	1.21759	0.330331	3.68596	0.00022784	0.00293681	ENSMUSG00000054920	Klhl5	1.21759
ENSMUSG00000028833	2045.32	1.21727	0.446422	2.72672	0.00639673	0.040757	ENSMUSG00000028833	Ncdn	1.21727
ENSMUSG00000039646	2484.1	1.21691	0.224878	5.41143	6.25218e-08	2.65259e-06	ENSMUSG00000039646	Vasn	1.21691
ENSMUSG00000038143	1687.08	1.21641	0.359469	3.38391	0.000714621	0.0074305	ENSMUSG00000038143	Stox2	1.21641
ENSMUSG00000024697	887.564	1.21375	0.313991	3.86554	0.000110842	0.001632	ENSMUSG00000024697	Gna14	1.21375
ENSMUSG00000028024	54.1015	1.21307	0.437745	2.77117	0.00558546	0.0368875	ENSMUSG00000028024	Enpep	1.21307
ENSMUSG00000023947	468.292	1.21251	0.342222	3.54305	0.00039552	0.00461346	ENSMUSG00000023947	Nfkbie	1.21251
ENSMUSG00000028842	343.104	1.2061	0.291957	4.13107	3.61074e-05	0.000636287	ENSMUSG00000028842	Ago3	1.2061
ENSMUSG00000014158	719.707	1.20533	0.366844	3.28568	0.00101736	0.00991548	ENSMUSG00000014158	Trpv4	1.20533
ENSMUSG00000022324	2308.18	1.20523	0.43075	2.79799	0.00514217	0.0346368	ENSMUSG00000022324	Matn2	1.20523
ENSMUSG00000033287	2725.59	1.20443	0.427311	2.81863	0.00482284	0.0329699	ENSMUSG00000033287	Kctd17	1.20443
ENSMUSG00000030691	964.152	1.20283	0.330268	3.64199	0.000270543	0.00337077	ENSMUSG00000030691	Fchsd2	1.20283
ENSMUSG00000021340	88.0412	1.20168	0.390657	3.07605	0.00209761	0.0175194	ENSMUSG00000021340	Gpld1	1.20168
ENSMUSG00000025531	557.933	1.20092	0.290603	4.13252	3.58809e-05	0.000632919	ENSMUSG00000025531	Chm	1.20092
ENSMUSG00000029821	216.505	1.19571	0.368236	3.24712	0.00116577	0.0110259	ENSMUSG00000029821	Gsdme	1.19571
ENSMUSG00000032320	4366.13	1.19519	0.257331	4.64457	3.40779e-06	8.5333e-05	ENSMUSG00000032320	Rcn2	1.19519
ENSMUSG00000018334	873.152	1.19252	0.318359	3.74582	0.000179804	0.00241834	ENSMUSG00000018334	Ksr1	1.19252
ENSMUSG00000003549	910.296	1.19158	0.375781	3.17095	0.00151939	0.0135876	ENSMUSG00000003549	Ercc1	1.19158
ENSMUSG00000039952	9748.38	1.19115	0.245302	4.85583	1.19882e-06	3.51288e-05	ENSMUSG00000039952	Dag1	1.19115
ENSMUSG00000030768	236.269	1.1909	0.352503	3.37841	0.000729056	0.00755383	ENSMUSG00000030768	Disp1	1.1909
ENSMUSG00000113165	60.2519	1.19063	0.394918	3.01487	0.00257093	0.0205766	ENSMUSG00000113165	Gm47863	1.19063
ENSMUSG00000038181	1670.59	1.18843	0.300086	3.96029	7.48576e-05	0.00118017	ENSMUSG00000038181	Chpf2	1.18843
ENSMUSG00000027963	567.981	1.18741	0.287888	4.12454	3.71473e-05	0.000651406	ENSMUSG00000027963	Extl2	1.18741
ENSMUSG00000070565	552.83	1.18333	0.377283	3.13644	0.00171011	0.0149209	ENSMUSG00000070565	Rasal2	1.18333
ENSMUSG00000039156	2332.81	1.18139	0.285448	4.13871	3.49267e-05	0.000619136	ENSMUSG00000039156	Stim2	1.18139
ENSMUSG00000039530	1376.73	1.17988	0.249657	4.726	2.28985e-06	6.08765e-05	ENSMUSG00000039530	Tusc3	1.17988
ENSMUSG00000017400	25002.5	1.1782	0.290332	4.0581	4.94743e-05	0.000824756	ENSMUSG00000017400	Stac2	1.1782
ENSMUSG00000014303	466.614	1.1759	0.256124	4.59113	4.40858e-06	0.000107389	ENSMUSG00000014303	Glis2	1.1759
ENSMUSG00000018999	948.59	1.17504	0.326081	3.60353	0.000313925	0.00382609	ENSMUSG00000018999	Slc35b4	1.17504
ENSMUSG00000045930	159.702	1.17484	0.431182	2.7247	0.00643595	0.0409485	ENSMUSG00000045930	Clec14a	1.17484
ENSMUSG00000033016	430.616	1.17435	0.426243	2.75513	0.00586696	0.0381139	ENSMUSG00000033016	Nfatc1	1.17435
ENSMUSG00000006262	2258.17	1.1743	0.336945	3.48514	0.000491876	0.00549036	ENSMUSG00000006262	Mob1b	1.1743
ENSMUSG00000040234	1834.51	1.17394	0.28052	4.18489	2.85305e-05	0.000523371	ENSMUSG00000040234	Tm7sf3	1.17394
ENSMUSG00000029090	4149.81	1.17163	0.398667	2.93888	0.00329397	0.0249031	ENSMUSG00000029090	Adgra3	1.17163
ENSMUSG00000070803	4389.04	1.17078	0.320965	3.64768	0.00026462	0.00331921	ENSMUSG00000070803	Cited4	1.17078
ENSMUSG00000024667	1595.05	1.16972	0.372074	3.14379	0.00166773	0.0146117	ENSMUSG00000024667	Tmem216	1.16972
ENSMUSG00000028576	267.221	1.16957	0.31004	3.77232	0.000161737	0.00222328	ENSMUSG00000028576	Ift74	1.16957
ENSMUSG00000022780	5701.74	1.16939	0.435524	2.68502	0.00725256	0.0447604	ENSMUSG00000022780	Meltf	1.16939
ENSMUSG00000033705	198.195	1.16749	0.287569	4.05986	4.91032e-05	0.000820096	ENSMUSG00000033705	Stard9	1.16749
ENSMUSG00000022799	13108.4	1.16529	0.324835	3.58733	0.000334075	0.004025	ENSMUSG00000022799	Arhgap31	1.16529
ENSMUSG00000026712	518.444	1.16406	0.436567	2.6664	0.0076668	0.0467051	ENSMUSG00000026712	Mrc1	1.16406
ENSMUSG00000025161	517.228	1.16113	0.370592	3.13316	0.00172933	0.0150593	ENSMUSG00000025161	Slc16a3	1.16113
ENSMUSG00000028795	391.957	1.16076	0.375422	3.09187	0.00198903	0.0168138	ENSMUSG00000028795	Ccdc28b	1.16076
ENSMUSG00000074415	847.625	1.15988	0.439704	2.63786	0.00834309	0.0499247	ENSMUSG00000074415	Mir100hg	1.15988
ENSMUSG00000030124	202.655	1.15967	0.43064	2.6929	0.00708329	0.0440345	ENSMUSG00000030124	Lag3	1.15967
ENSMUSG00000062210	1435.8	1.15841	0.403654	2.86981	0.0041072	0.0294141	ENSMUSG00000062210	Tnfaip8	1.15841
ENSMUSG00000062078	3016.75	1.15764	0.272986	4.24065	2.22873e-05	0.000426316	ENSMUSG00000062078	Qk	1.15764
ENSMUSG00000043313	150.814	1.1573	0.403918	2.86518	0.00416773	0.0297169	ENSMUSG00000043313	Pcdhb19	1.1573
ENSMUSG00000038365	869.88	1.15465	0.354047	3.26128	0.0011091	0.0106246	ENSMUSG00000038365	Fbxo25	1.15465
ENSMUSG00000020325	368.493	1.15429	0.299092	3.85932	0.000113704	0.00166457	ENSMUSG00000020325	Fstl3	1.15429
ENSMUSG00000020176	2593.03	1.15264	0.397041	2.90307	0.00369528	0.027126	ENSMUSG00000020176	Grb10	1.15264
ENSMUSG00000026932	5187.01	1.15105	0.354898	3.24332	0.00118147	0.0111494	ENSMUSG00000026932	Nacc2	1.15105
ENSMUSG00000059423	173.056	1.14972	0.296208	3.88144	0.000103838	0.00154412	ENSMUSG00000059423	Zfp933	1.14972
ENSMUSG00000029279	104.858	1.14818	0.40085	2.86437	0.00417845	0.029726	ENSMUSG00000029279	Brdt	1.14818
ENSMUSG00000026620	238.129	1.14615	0.395879	2.89522	0.00378898	0.02761	ENSMUSG00000026620	Mark1	1.14615
ENSMUSG00000019990	899.587	1.14562	0.392615	2.91792	0.00352373	0.0262106	ENSMUSG00000019990	Pde7b	1.14562
ENSMUSG00000034401	811.882	1.14544	0.292781	3.91227	9.1431e-05	0.00139555	ENSMUSG00000034401	Spata6	1.14544
ENSMUSG00000023277	1119.26	1.14326	0.382525	2.98873	0.00280141	0.0219888	ENSMUSG00000023277	Twf2	1.14326
ENSMUSG00000045414	355.181	1.13759	0.253252	4.49192	7.0584e-06	0.000160169	ENSMUSG00000045414	Dipk2a	1.13759
ENSMUSG00000028671	1559.4	1.13736	0.290687	3.91266	9.12838e-05	0.00139548	ENSMUSG00000028671	Gale	1.13736
ENSMUSG00000001576	5108.02	1.13527	0.218822	5.18809	2.12462e-07	7.64515e-06	ENSMUSG00000001576	Ergic1	1.13527
ENSMUSG00000028633	663.706	1.13313	0.311361	3.63927	0.000273416	0.0034042	ENSMUSG00000028633	Ctps	1.13313
ENSMUSG00000025083	1859.72	1.12993	0.316714	3.56765	0.000360192	0.00427929	ENSMUSG00000025083	Afap1l2	1.12993
ENSMUSG00000005583	302.679	1.12969	0.400424	2.82123	0.00478398	0.0328044	ENSMUSG00000005583	Mef2c	1.12969
ENSMUSG00000020940	191.748	1.12805	0.356978	3.15999	0.00157773	0.0139771	ENSMUSG00000020940	Efcab15	1.12805
ENSMUSG00000028923	3255.51	1.1279	0.386876	2.91541	0.00355216	0.0263564	ENSMUSG00000028923	Necap2	1.1279
ENSMUSG00000017405	233.861	1.127	0.318103	3.54287	0.000395792	0.00461346	ENSMUSG00000017405	Nek8	1.127
ENSMUSG00000025666	1567.5	1.12645	0.336975	3.34282	0.000829328	0.00840787	ENSMUSG00000025666	Tmem47	1.12645
ENSMUSG00000023826	81.629	1.12633	0.422922	2.66321	0.00773992	0.0469907	ENSMUSG00000023826	Prkn	1.12633
ENSMUSG00000003420	1574.69	1.12251	0.40866	2.74682	0.0060177	0.0389378	ENSMUSG00000003420	Fcgrt	1.12251
ENSMUSG00000037370	3314.96	1.12008	0.24915	4.49559	6.93772e-06	0.000157831	ENSMUSG00000037370	Enpp1	1.12008
ENSMUSG00000042742	578.183	1.1196	0.348872	3.20922	0.00133097	0.0122896	ENSMUSG00000042742	Bmt2	1.1196
ENSMUSG00000050796	428.195	1.11847	0.302244	3.70057	0.000215119	0.00279499	ENSMUSG00000050796	B3galt6	1.11847
ENSMUSG00000025584	308.01	1.11775	0.29086	3.84291	0.000121586	0.00175554	ENSMUSG00000025584	Pde8a	1.11775
ENSMUSG00000022371	1531.24	1.11698	0.265539	4.20644	2.59421e-05	0.0004825	ENSMUSG00000022371	Col14a1	1.11698
ENSMUSG00000040624	257.419	1.11616	0.383996	2.9067	0.00365266	0.0269791	ENSMUSG00000040624	Plekhg1	1.11616
ENSMUSG00000055296	725.792	1.11411	0.342579	3.25212	0.00114548	0.0108973	ENSMUSG00000055296	Tmem245	1.11411
ENSMUSG00000038305	699.99	1.11273	0.412752	2.69587	0.00702043	0.0437348	ENSMUSG00000038305	Spats2l	1.11273
ENSMUSG00000028403	928.138	1.10993	0.346003	3.20787	0.00133722	0.0123219	ENSMUSG00000028403	Zdhhc21	1.10993
ENSMUSG00000013033	1098.16	1.10965	0.369093	3.00642	0.00264341	0.0209693	ENSMUSG00000013033	Adgrl1	1.10965
ENSMUSG00000029428	394.483	1.1071	0.339581	3.2602	0.00111335	0.0106396	ENSMUSG00000029428	Stx2	1.1071
ENSMUSG00000018217	1577.89	1.10609	0.417925	2.64663	0.00812981	0.04891	ENSMUSG00000018217	Pmp22	1.10609
ENSMUSG00000058756	1629.16	1.10556	0.225173	4.90982	9.11598e-07	2.75697e-05	ENSMUSG00000058756	Thra	1.10556
ENSMUSG00000078517	1080.22	1.10443	0.34469	3.20413	0.00135473	0.0124449	ENSMUSG00000078517	Emc1	1.10443
ENSMUSG00000052062	79.7729	1.10385	0.365448	3.02053	0.00252334	0.0202864	ENSMUSG00000052062	Pard3b	1.10385
ENSMUSG00000025810	580.322	1.10367	0.406584	2.71451	0.00663743	0.0419254	ENSMUSG00000025810	Nrp1	1.10367
ENSMUSG00000060935	874.127	1.10347	0.235197	4.69169	2.70954e-06	7.00024e-05	ENSMUSG00000060935	Tmem263	1.10347
ENSMUSG00000028218	413.371	1.10336	0.372429	2.96261	0.00305047	0.0234968	ENSMUSG00000028218	Fam92a	1.10336
ENSMUSG00000085148	269.791	1.10307	0.334725	3.29546	0.000982594	0.00964493	ENSMUSG00000085148	Mir22hg	1.10307
ENSMUSG00000029185	1696.75	1.10188	0.23738	4.64186	3.45289e-06	8.63415e-05	ENSMUSG00000029185	Fam114a1	1.10188
ENSMUSG00000032322	1347.95	1.10183	0.296301	3.71861	0.000200322	0.00264074	ENSMUSG00000032322	Pstpip1	1.10183
ENSMUSG00000028465	8670.11	1.10102	0.395359	2.78487	0.00535485	0.0356804	ENSMUSG00000028465	Tln1	1.10102
ENSMUSG00000045045	2960.02	1.09979	0.272346	4.0382	5.38632e-05	0.000887999	ENSMUSG00000045045	Lrfn4	1.09979
ENSMUSG00000029471	3153.99	1.09893	0.336222	3.26847	0.00108131	0.0104118	ENSMUSG00000029471	Camkk2	1.09893
ENSMUSG00000038886	727.924	1.0978	0.269019	4.08074	4.48931e-05	0.000761142	ENSMUSG00000038886	Man2a2	1.0978
ENSMUSG00000022791	7084.39	1.0971	0.207144	5.29634	1.18149e-07	4.58858e-06	ENSMUSG00000022791	Tnk2	1.0971
ENSMUSG00000061046	504.069	1.09709	0.273258	4.01484	5.94869e-05	0.000966472	ENSMUSG00000061046	Haghl	1.09709
ENSMUSG00000032375	383.825	1.0962	0.277369	3.95214	7.74541e-05	0.00121965	ENSMUSG00000032375	Aph1b	1.0962
ENSMUSG00000028467	277.282	1.09525	0.289033	3.78936	0.000151039	0.00209303	ENSMUSG00000028467	Gba2	1.09525
ENSMUSG00000015968	160.312	1.09247	0.310058	3.52344	0.000425978	0.00489205	ENSMUSG00000015968	Cacna1d	1.09247
ENSMUSG00000029403	508.342	1.08938	0.363133	2.99996	0.00270013	0.021339	ENSMUSG00000029403	Cdkl2	1.08938
ENSMUSG00000022639	261.385	1.08911	0.349569	3.11557	0.00183588	0.0157723	ENSMUSG00000022639	Dubr	1.08911
ENSMUSG00000027778	478.24	1.08664	0.252469	4.30406	1.67693e-05	0.000335087	ENSMUSG00000027778	Ift80	1.08664
ENSMUSG00000041836	1411.7	1.08507	0.30377	3.572	0.000354271	0.00422857	ENSMUSG00000041836	Ptpre	1.08507
ENSMUSG00000032965	316.149	1.08399	0.230576	4.70122	2.58609e-06	6.70793e-05	ENSMUSG00000032965	Ift57	1.08399
ENSMUSG00000055737	1662.8	1.08058	0.327774	3.29673	0.000978161	0.00961196	ENSMUSG00000055737	Ghr	1.08058
ENSMUSG00000078716	350.743	1.07822	0.389262	2.76991	0.00560721	0.0369902	ENSMUSG00000078716	Tmem8b	1.07822
ENSMUSG00000029478	8872.81	1.07391	0.230295	4.6632	3.11334e-06	7.90657e-05	ENSMUSG00000029478	Ncor2	1.07391
ENSMUSG00000090394	419.479	1.07166	0.398471	2.68944	0.0071573	0.0443406	ENSMUSG00000090394	4930523C07Rik	1.07166
ENSMUSG00000038072	998.277	1.07051	0.276801	3.86743	0.000109988	0.00162343	ENSMUSG00000038072	Galnt11	1.07051
ENSMUSG00000040339	236.951	1.07048	0.355648	3.00994	0.002613	0.0207832	ENSMUSG00000040339	Fam102b	1.07048
ENSMUSG00000032806	298.779	1.07028	0.272227	3.93156	8.43957e-05	0.00131279	ENSMUSG00000032806	Slc10a3	1.07028
ENSMUSG00000041000	245.984	1.06975	0.371129	2.88243	0.0039462	0.028489	ENSMUSG00000041000	Trim62	1.06975
ENSMUSG00000062376	277.206	1.06959	0.312053	3.42759	0.000608958	0.00650912	ENSMUSG00000062376	Borcs7	1.06959
ENSMUSG00000041809	65.2567	1.06513	0.387357	2.74974	0.00596418	0.0386482	ENSMUSG00000041809	Efhc1	1.06513
ENSMUSG00000036158	360.928	1.06482	0.345277	3.08395	0.0020427	0.0171541	ENSMUSG00000036158	Prickle1	1.06482
ENSMUSG00000024063	4576.03	1.06408	0.236685	4.49576	6.93207e-06	0.000157831	ENSMUSG00000024063	Lbh	1.06408
ENSMUSG00000090100	281.464	1.06254	0.387534	2.74181	0.00611018	0.0394222	ENSMUSG00000090100	Ttbk2	1.06254
ENSMUSG00000032997	2814.06	1.05917	0.289979	3.65259	0.000259608	0.00326406	ENSMUSG00000032997	Chpf	1.05917
ENSMUSG00000060450	2462.74	1.05914	0.253881	4.17182	3.02179e-05	0.000547423	ENSMUSG00000060450	Rnf14	1.05914
ENSMUSG00000028760	8177.4	1.05898	0.38734	2.73399	0.0062572	0.0401537	ENSMUSG00000028760	Eif4g3	1.05898
ENSMUSG00000108350	117.239	1.05719	0.384974	2.74614	0.00603018	0.0389904	ENSMUSG00000108350	Gm44950	1.05719
ENSMUSG00000047037	219.829	1.05699	0.382018	2.76686	0.00565988	0.0372149	ENSMUSG00000047037	Nipa1	1.05699
ENSMUSG00000034210	1358.49	1.05625	0.291616	3.62207	0.000292258	0.00359628	ENSMUSG00000034210	Efcab14	1.05625
ENSMUSG00000020986	922.945	1.05584	0.30519	3.45961	0.000540959	0.00594557	ENSMUSG00000020986	Sec23a	1.05584
ENSMUSG00000016024	6153.37	1.05339	0.37124	2.83749	0.00454699	0.0317509	ENSMUSG00000016024	Lbp	1.05339
ENSMUSG00000034271	771.843	1.05338	0.259428	4.06042	4.89855e-05	0.000818894	ENSMUSG00000034271	Jdp2	1.05338
ENSMUSG00000047193	397.288	1.05115	0.368412	2.85319	0.00432824	0.030509	ENSMUSG00000047193	Dync2h1	1.05115
ENSMUSG00000000085	1949.21	1.04932	0.200629	5.23014	1.69385e-07	6.25291e-06	ENSMUSG00000000085	Scmh1	1.04932
ENSMUSG00000058230	6789.26	1.04867	0.241025	4.35087	1.35598e-05	0.000279373	ENSMUSG00000058230	Arhgap35	1.04867
ENSMUSG00000025085	451.689	1.0486	0.36224	2.89478	0.00379427	0.0276373	ENSMUSG00000025085	Ablim1	1.0486
ENSMUSG00000034055	275.449	1.0453	0.348687	2.99781	0.00271925	0.0214379	ENSMUSG00000034055	Phka1	1.0453
ENSMUSG00000034110	271.409	1.04529	0.330198	3.16564	0.0015474	0.0137765	ENSMUSG00000034110	Kctd7	1.04529
ENSMUSG00000025795	18179.7	1.04509	0.311479	3.35525	0.000792936	0.00808469	ENSMUSG00000025795	Rassf3	1.04509
ENSMUSG00000028618	12081.8	1.04441	0.392079	2.66377	0.00772706	0.0469285	ENSMUSG00000028618	Tmem59	1.04441
ENSMUSG00000039166	241.633	1.04329	0.380088	2.74485	0.00605384	0.0391292	ENSMUSG00000039166	Akap7	1.04329
ENSMUSG00000051341	131.778	1.04319	0.374106	2.78848	0.00529564	0.0353912	ENSMUSG00000051341	Zfp52	1.04319
ENSMUSG00000001507	1909.41	1.04157	0.295253	3.52773	0.000419147	0.00483531	ENSMUSG00000001507	Itga3	1.04157
ENSMUSG00000040283	144.44	1.03992	0.366432	2.83797	0.00454012	0.0317277	ENSMUSG00000040283	Btnl9	1.03992
ENSMUSG00000046668	4052.07	1.03981	0.209118	4.97238	6.6135e-07	2.09201e-05	ENSMUSG00000046668	Cxxc5	1.03981
ENSMUSG00000020668	1282.9	1.03814	0.210921	4.92195	8.5688e-07	2.62698e-05	ENSMUSG00000020668	Kif3c	1.03814
ENSMUSG00000024940	13375.9	1.03806	0.287743	3.60759	0.000309051	0.00378472	ENSMUSG00000024940	Ltbp3	1.03806
ENSMUSG00000023075	632.209	1.03695	0.266687	3.88826	0.000100964	0.00150513	ENSMUSG00000023075	Akirin1	1.03695
ENSMUSG00000024887	925.247	1.03571	0.368163	2.81319	0.00490527	0.0334313	ENSMUSG00000024887	Asah2	1.03571
ENSMUSG00000032198	1655.12	1.03552	0.381971	2.711	0.00670815	0.0422897	ENSMUSG00000032198	Dock6	1.03552
ENSMUSG00000035311	1321.9	1.03527	0.336277	3.07864	0.00207946	0.0174057	ENSMUSG00000035311	Gnptab	1.03527
ENSMUSG00000040044	557.515	1.03523	0.224585	4.60952	4.0359e-06	9.95301e-05	ENSMUSG00000040044	Orc3	1.03523
ENSMUSG00000062488	744.803	1.03472	0.360167	2.87288	0.00406749	0.0291881	ENSMUSG00000062488	Ifit3b	1.03472
ENSMUSG00000021895	3378.74	1.03421	0.313939	3.29429	0.000986724	0.00966428	ENSMUSG00000021895	Arhgef3	1.03421
ENSMUSG00000028538	847.056	1.03143	0.314214	3.28257	0.00102866	0.00999845	ENSMUSG00000028538	St3gal3	1.03143
ENSMUSG00000063524	26357.1	1.03088	0.342402	3.01072	0.00260628	0.0207526	ENSMUSG00000063524	Eno1	1.03088
ENSMUSG00000042042	1186.07	1.02951	0.375764	2.73977	0.0061482	0.0395962	ENSMUSG00000042042	Csgalnact2	1.02951
ENSMUSG00000013076	6146.6	1.02939	0.281376	3.65843	0.000253765	0.00320636	ENSMUSG00000013076	Amotl1	1.02939
ENSMUSG00000066043	722.081	1.0288	0.221652	4.64148	3.4592e-06	8.63786e-05	ENSMUSG00000066043	Phactr4	1.0288
ENSMUSG00000035407	3260.79	1.028	0.371902	2.76416	0.00570697	0.0374552	ENSMUSG00000035407	Kank4	1.028
ENSMUSG00000018102	1515.23	1.02737	0.347315	2.95805	0.00309595	0.0237897	ENSMUSG00000018102	H2bc4	1.02737
ENSMUSG00000023845	1364.31	1.02673	0.320722	3.2013	0.00136809	0.0125291	ENSMUSG00000023845	Lnpep	1.02673
ENSMUSG00000008763	2932.27	1.02623	0.277585	3.69699	0.00021817	0.00282727	ENSMUSG00000008763	Man1a2	1.02623
ENSMUSG00000042349	304.509	1.02423	0.311046	3.29286	0.000991754	0.00970293	ENSMUSG00000042349	Ikbke	1.02423
ENSMUSG00000045205	654.382	1.02154	0.358704	2.84787	0.00440127	0.0309385	ENSMUSG00000045205	Dpy19l4	1.02154
ENSMUSG00000027800	17757.8	1.02034	0.22974	4.4413	8.94156e-06	0.000195948	ENSMUSG00000027800	Tm4sf1	1.02034
ENSMUSG00000028284	1516.39	1.01961	0.330447	3.08553	0.00203191	0.0170875	ENSMUSG00000028284	Map3k7	1.01961
ENSMUSG00000048537	1764.21	1.0195	0.223703	4.55737	5.17989e-06	0.000122511	ENSMUSG00000048537	Phldb1	1.0195
ENSMUSG00000042109	1288.81	1.0191	0.295607	3.44747	0.000565864	0.0061588	ENSMUSG00000042109	Csdc2	1.0191
ENSMUSG00000034858	685.996	1.01497	0.361947	2.8042	0.00504421	0.034067	ENSMUSG00000034858	Fam214a	1.01497
ENSMUSG00000070737	244.271	1.01431	0.3037	3.33984	0.000838266	0.00848407	ENSMUSG00000070737	Tmem35b	1.01431
ENSMUSG00000018983	233.057	1.0138	0.31666	3.20154	0.00136693	0.0125248	ENSMUSG00000018983	E2f2	1.0138
ENSMUSG00000034587	78.3122	1.01371	0.332861	3.04545	0.00232336	0.0190203	ENSMUSG00000034587	8430429K09Rik	1.01371
ENSMUSG00000041058	814.486	1.01351	0.314444	3.22318	0.00126777	0.0118097	ENSMUSG00000041058	Wwp1	1.01351
ENSMUSG00000059482	335.403	1.01253	0.340717	2.97175	0.00296107	0.0229204	ENSMUSG00000059482	2610301B20Rik	1.01253
ENSMUSG00000039934	195.953	1.01083	0.257675	3.92287	8.75021e-05	0.00134822	ENSMUSG00000039934	Gsap	1.01083
ENSMUSG00000039202	17937.9	1.0108	0.283556	3.56474	0.000364222	0.00431286	ENSMUSG00000039202	Abhd2	1.0108
ENSMUSG00000028573	204.318	1.00998	0.257394	3.92386	8.7143e-05	0.00134501	ENSMUSG00000028573	Fggy	1.00998
ENSMUSG00000021959	492.232	1.00927	0.288589	3.49727	0.00047005	0.00529182	ENSMUSG00000021959	Lats2	1.00927
ENSMUSG00000029033	1976.64	1.00865	0.216823	4.65194	3.28835e-06	8.29219e-05	ENSMUSG00000029033	Acap3	1.00865
ENSMUSG00000046876	1979.09	1.00747	0.289884	3.47542	0.000510052	0.005665	ENSMUSG00000046876	Atxn1	1.00747
ENSMUSG00000059713	1559.25	1.0073	0.275457	3.65684	0.00025534	0.00322171	ENSMUSG00000059713	Rcan3	1.0073
ENSMUSG00000026393	1691.22	1.00314	0.363545	2.75932	0.00579213	0.0377924	ENSMUSG00000026393	Nek7	1.00314
ENSMUSG00000042444	1392.28	1.00275	0.311854	3.21547	0.00130233	0.0120688	ENSMUSG00000042444	Mindy2	1.00275
ENSMUSG00000006219	21936.8	1.00222	0.359171	2.79039	0.00526451	0.0352644	ENSMUSG00000006219	Fblim1	1.00222
ENSMUSG00000021820	915.205	0.999878	0.263697	3.79177	0.000149579	0.00207601	ENSMUSG00000021820	Camk2g	0.999878
ENSMUSG00000047767	385.719	0.998755	0.268218	3.72367	0.000196351	0.0026002	ENSMUSG00000047767	Atg16l2	0.998755
ENSMUSG00000038332	558.615	0.995882	0.262348	3.79603	0.00014703	0.00204498	ENSMUSG00000038332	Sesn1	0.995882
ENSMUSG00000028252	302.387	0.995642	0.358758	2.77525	0.005516	0.0365765	ENSMUSG00000028252	Ccnc	0.995642
ENSMUSG00000011832	845.53	0.995173	0.258722	3.8465	0.000119815	0.00173558	ENSMUSG00000011832	Evi5l	0.995173
ENSMUSG00000038034	9702.54	0.992806	0.335426	2.95983	0.00307805	0.0236826	ENSMUSG00000038034	Igsf8	0.992806
ENSMUSG00000035878	145.725	0.991189	0.372035	2.66423	0.00771638	0.0468796	ENSMUSG00000035878	Hykk	0.991189
ENSMUSG00000035847	1308.91	0.989146	0.3619	2.7332	0.00627214	0.0402352	ENSMUSG00000035847	Ids	0.989146
ENSMUSG00000026239	691.623	0.98831	0.236304	4.18236	2.88494e-05	0.000527906	ENSMUSG00000026239	Pde6d	0.98831
ENSMUSG00000038290	2420.94	0.987238	0.252064	3.91662	8.97987e-05	0.00138123	ENSMUSG00000038290	Smg6	0.987238
ENSMUSG00000028698	1565.3	0.986074	0.283572	3.47733	0.000506441	0.00563432	ENSMUSG00000028698	Pik3r3	0.986074
ENSMUSG00000045312	1419.8	0.98567	0.321926	3.06179	0.00220018	0.0181782	ENSMUSG00000045312	Lhfpl2	0.98567
ENSMUSG00000027763	2372.36	0.985543	0.24105	4.08854	4.341e-05	0.000737394	ENSMUSG00000027763	Mbnl1	0.985543
ENSMUSG00000023942	20057	0.985082	0.26119	3.77152	0.000162258	0.00222781	ENSMUSG00000023942	Slc29a1	0.985082
ENSMUSG00000052713	631.342	0.984519	0.30538	3.22391	0.00126452	0.0117916	ENSMUSG00000052713	Zfp608	0.984519
ENSMUSG00000047669	271.653	0.98438	0.27606	3.56581	0.000362728	0.004298	ENSMUSG00000047669	Msl3l2	0.98438
ENSMUSG00000037035	12384.8	0.979779	0.342982	2.85665	0.0042814	0.0302573	ENSMUSG00000037035	Inhbb	0.979779
ENSMUSG00000032238	1420.25	0.979511	0.324782	3.0159	0.00256216	0.0205248	ENSMUSG00000032238	Rora	0.979511
ENSMUSG00000029119	2107.47	0.975966	0.349732	2.79061	0.00526091	0.0352644	ENSMUSG00000029119	Man2b2	0.975966
ENSMUSG00000043391	998.424	0.975589	0.24946	3.9108	9.199e-05	0.00140045	ENSMUSG00000043391	2510009E07Rik	0.975589
ENSMUSG00000062866	594.532	0.973612	0.322676	3.0173	0.00255034	0.0204576	ENSMUSG00000062866	Phactr2	0.973612
ENSMUSG00000024909	2869.08	0.971417	0.302774	3.20839	0.00133482	0.0123062	ENSMUSG00000024909	Efemp2	0.971417
ENSMUSG00000038291	792.29	0.968975	0.265207	3.65365	0.000258535	0.00325285	ENSMUSG00000038291	Snx25	0.968975
ENSMUSG00000032606	528.626	0.96745	0.23813	4.0627	4.85085e-05	0.000813199	ENSMUSG00000032606	Nicn1	0.96745
ENSMUSG00000039304	574.302	0.966927	0.296341	3.26288	0.00110285	0.0105703	ENSMUSG00000039304	Tnfsf10	0.966927
ENSMUSG00000035283	1979.49	0.966782	0.26825	3.60404	0.00031331	0.00382119	ENSMUSG00000035283	Adrb1	0.966782
ENSMUSG00000021928	499.931	0.965799	0.301329	3.20513	0.00135002	0.0124143	ENSMUSG00000021928	Ebpl	0.965799
ENSMUSG00000034462	1315.89	0.964598	0.342445	2.81679	0.00485058	0.0331342	ENSMUSG00000034462	Pkd2	0.964598
ENSMUSG00000024462	510.421	0.964206	0.339464	2.84038	0.004506	0.0315261	ENSMUSG00000024462	Gabbr1	0.964206
ENSMUSG00000002732	256.994	0.963815	0.330399	2.91712	0.00353274	0.026259	ENSMUSG00000002732	Fkbp7	0.963815
ENSMUSG00000060671	1061.08	0.963341	0.256579	3.75456	0.000173645	0.00234814	ENSMUSG00000060671	Atp8b2	0.963341
ENSMUSG00000045932	527.788	0.962682	0.34291	2.80739	0.00499445	0.0338586	ENSMUSG00000045932	Ifit2	0.962682
ENSMUSG00000031478	120.647	0.962377	0.359176	2.67941	0.00737529	0.0452992	ENSMUSG00000031478	Nek3	0.962377
ENSMUSG00000040351	1126.47	0.959695	0.333031	2.8817	0.00395533	0.028532	ENSMUSG00000040351	Ankib1	0.959695
ENSMUSG00000011958	1411.11	0.957912	0.315052	3.04049	0.00236193	0.0192832	ENSMUSG00000011958	Bnip2	0.957912
ENSMUSG00000062937	995.501	0.957382	0.355414	2.69371	0.00706615	0.0439752	ENSMUSG00000062937	Mtap	0.957382
ENSMUSG00000025151	9767.82	0.956873	0.229728	4.16524	3.11025e-05	0.000561344	ENSMUSG00000025151	Maged1	0.956873
ENSMUSG00000026249	9923.98	0.956028	0.234697	4.07345	4.63214e-05	0.000780186	ENSMUSG00000026249	Serpine2	0.956028
ENSMUSG00000052605	389.44	0.955111	0.359616	2.65592	0.00790931	0.0478892	ENSMUSG00000052605	Isoc2b	0.955111
ENSMUSG00000025888	2495.63	0.951324	0.303336	3.13621	0.00171148	0.0149256	ENSMUSG00000025888	Casp1	0.951324
ENSMUSG00000041298	139.628	0.949663	0.316566	2.99989	0.00270075	0.021339	ENSMUSG00000041298	Katnal1	0.949663
ENSMUSG00000009894	1453.22	0.948072	0.263297	3.60077	0.000317272	0.00386424	ENSMUSG00000009894	Snap47	0.948072
ENSMUSG00000053080	467.285	0.947396	0.248585	3.81115	0.000138323	0.00195082	ENSMUSG00000053080	2700081O15Rik	0.947396
ENSMUSG00000034610	518.142	0.947374	0.302563	3.13116	0.00174116	0.0151255	ENSMUSG00000034610	Tut4	0.947374
ENSMUSG00000025555	6781.08	0.947222	0.329977	2.87057	0.00409733	0.0293669	ENSMUSG00000025555	Farp1	0.947222
ENSMUSG00000037553	1884.02	0.946793	0.281532	3.363	0.000771	0.00789702	ENSMUSG00000037553	Zdhhc18	0.946793
ENSMUSG00000017756	1935.85	0.946503	0.236578	4.0008	6.31281e-05	0.00101538	ENSMUSG00000017756	Slc12a7	0.946503
ENSMUSG00000031639	1579.87	0.946485	0.29002	3.26351	0.0011004	0.0105582	ENSMUSG00000031639	Tlr3	0.946485
ENSMUSG00000027087	3468.7	0.945862	0.293433	3.22343	0.00126666	0.0118054	ENSMUSG00000027087	Itgav	0.945862
ENSMUSG00000038280	852.826	0.945491	0.292549	3.23191	0.00122967	0.0115146	ENSMUSG00000038280	Ostm1	0.945491
ENSMUSG00000039953	14257.9	0.944119	0.311508	3.0308	0.00243907	0.019741	ENSMUSG00000039953	Clstn1	0.944119
ENSMUSG00000029234	1981.81	0.943103	0.206394	4.56942	4.89073e-06	0.000117064	ENSMUSG00000029234	Tmem165	0.943103
ENSMUSG00000041779	747.369	0.942674	0.308769	3.053	0.00226564	0.0186587	ENSMUSG00000041779	Tram2	0.942674
ENSMUSG00000035798	313.925	0.942372	0.301811	3.12239	0.00179389	0.0155009	ENSMUSG00000035798	Zdhhc17	0.942372
ENSMUSG00000030747	496.988	0.942233	0.280238	3.36225	0.000773091	0.00790487	ENSMUSG00000030747	Dgat2	0.942233
ENSMUSG00000076435	1476.92	0.940678	0.284104	3.31103	0.000929532	0.00922013	ENSMUSG00000076435	Acsf2	0.940678
ENSMUSG00000028552	1199.8	0.939997	0.314622	2.98771	0.0028108	0.0220335	ENSMUSG00000028552	Eps15	0.939997
ENSMUSG00000029598	3914.51	0.93818	0.233374	4.02007	5.81814e-05	0.000950746	ENSMUSG00000029598	Plbd2	0.93818
ENSMUSG00000024777	1405.72	0.937331	0.261587	3.58325	0.000339347	0.0040749	ENSMUSG00000024777	Ppp2r5b	0.937331
ENSMUSG00000035863	1157.37	0.937069	0.246345	3.80389	0.000142441	0.00199865	ENSMUSG00000035863	Palm	0.937069
ENSMUSG00000034258	3498.93	0.936736	0.278556	3.36283	0.000771479	0.0078974	ENSMUSG00000034258	Flvcr2	0.936736
ENSMUSG00000028669	759.387	0.936571	0.281568	3.32626	0.00088019	0.00883843	ENSMUSG00000028669	Pithd1	0.936571
ENSMUSG00000048720	258.096	0.936145	0.33043	2.83311	0.0046098	0.0320271	ENSMUSG00000048720	Tbc1d12	0.936145
ENSMUSG00000031633	6565.96	0.936102	0.264806	3.53505	0.000407703	0.00473687	ENSMUSG00000031633	Slc25a4	0.936102
ENSMUSG00000058672	1635.38	0.932333	0.260968	3.57259	0.000353466	0.00422461	ENSMUSG00000058672	Tubb2a	0.932333
ENSMUSG00000014773	3794.25	0.931875	0.345334	2.69847	0.00696586	0.0435312	ENSMUSG00000014773	Dll1	0.931875
ENSMUSG00000041236	2155.17	0.931646	0.237988	3.91468	9.05259e-05	0.00138765	ENSMUSG00000041236	Vps41	0.931646
ENSMUSG00000059975	176.21	0.929679	0.316741	2.93514	0.00333394	0.025133	ENSMUSG00000059975	Zfp74	0.929679
ENSMUSG00000044501	158.879	0.928103	0.298262	3.1117	0.00186011	0.0159317	ENSMUSG00000044501	Zfp758	0.928103
ENSMUSG00000034613	2012.48	0.927518	0.241656	3.83818	0.000123949	0.00178535	ENSMUSG00000034613	Ppm1h	0.927518
ENSMUSG00000028673	3162.5	0.924519	0.264716	3.4925	0.00047853	0.00536817	ENSMUSG00000028673	Fuca1	0.924519
ENSMUSG00000028484	807.095	0.923599	0.266247	3.46896	0.000522475	0.00576724	ENSMUSG00000028484	Psip1	0.923599
ENSMUSG00000028189	242.601	0.922552	0.31221	2.95491	0.00312762	0.0239099	ENSMUSG00000028189	Ctbs	0.922552
ENSMUSG00000032547	3831.49	0.921942	0.283723	3.24945	0.0011563	0.0109537	ENSMUSG00000032547	Ryk	0.921942
ENSMUSG00000044813	1607.4	0.920723	0.346513	2.65711	0.00788142	0.0477526	ENSMUSG00000044813	Shb	0.920723
ENSMUSG00000047735	1090.47	0.920713	0.328561	2.80226	0.00507455	0.0342589	ENSMUSG00000047735	Samd9l	0.920713
ENSMUSG00000037151	374.996	0.919072	0.304109	3.02218	0.00250963	0.0202224	ENSMUSG00000037151	Lrrc20	0.919072
ENSMUSG00000024843	1760.71	0.917053	0.33465	2.74034	0.00613763	0.0395423	ENSMUSG00000024843	Chka	0.917053
ENSMUSG00000042500	266.193	0.913386	0.331157	2.75817	0.00581262	0.0378978	ENSMUSG00000042500	Ago4	0.913386
ENSMUSG00000072694	932.501	0.912192	0.305443	2.98645	0.00282238	0.0221049	ENSMUSG00000072694	1500011B03Rik	0.912192
ENSMUSG00000095562	150.139	0.911006	0.3187	2.85851	0.00425641	0.0301332	ENSMUSG00000095562	Erdr1	0.911006
ENSMUSG00000049657	420.481	0.909742	0.293817	3.09628	0.00195963	0.0165966	ENSMUSG00000049657	Zbtb5	0.909742
ENSMUSG00000063077	2279.31	0.907188	0.333645	2.71902	0.00654752	0.0414815	ENSMUSG00000063077	Kif1b	0.907188
ENSMUSG00000083282	1293.62	0.906449	0.231623	3.91346	9.09816e-05	0.00139225	ENSMUSG00000083282	Ctsf	0.906449
ENSMUSG00000033855	378.006	0.905908	0.320648	2.82524	0.00472448	0.0326213	ENSMUSG00000033855	Ston1	0.905908
ENSMUSG00000024308	9866.09	0.90558	0.297162	3.04743	0.0023081	0.0189213	ENSMUSG00000024308	Tapbp	0.90558
ENSMUSG00000035245	590.659	0.905301	0.300916	3.00848	0.00262558	0.0208648	ENSMUSG00000035245	Eogt	0.905301
ENSMUSG00000046688	241.59	0.903537	0.284714	3.17349	0.0015062	0.0135038	ENSMUSG00000046688	Tifa	0.903537
ENSMUSG00000004562	2178.12	0.89926	0.334913	2.68506	0.00725175	0.0447604	ENSMUSG00000004562	Arhgef40	0.89926
ENSMUSG00000062526	253.802	0.898173	0.308369	2.91266	0.00358364	0.0265569	ENSMUSG00000062526	Mppe1	0.898173
ENSMUSG00000063160	619.651	0.897948	0.263083	3.41318	0.000642105	0.00679046	ENSMUSG00000063160	Numbl	0.897948
ENSMUSG00000028675	1980.18	0.894017	0.32833	2.72293	0.00647066	0.0411109	ENSMUSG00000028675	Pnrc2	0.894017
ENSMUSG00000028849	4033.85	0.893773	0.307655	2.90511	0.00367124	0.0270184	ENSMUSG00000028849	Map7d1	0.893773
ENSMUSG00000026782	787.169	0.893243	0.236927	3.77012	0.000163166	0.00223856	ENSMUSG00000026782	Abi2	0.893243
ENSMUSG00000050270	90.4992	0.892426	0.324227	2.75247	0.00591477	0.0383967	ENSMUSG00000050270	Tmem220	0.892426
ENSMUSG00000035969	1118.44	0.891863	0.214345	4.16088	3.17022e-05	0.000571022	ENSMUSG00000035969	Rusc2	0.891863
ENSMUSG00000051675	892.187	0.891768	0.258417	3.45088	0.000558762	0.00610377	ENSMUSG00000051675	Trim32	0.891768
ENSMUSG00000028649	3901.87	0.891524	0.283812	3.14125	0.0016823	0.0147069	ENSMUSG00000028649	Macf1	0.891524
ENSMUSG00000020462	614.417	0.889076	0.29754	2.98809	0.00280731	0.0220158	ENSMUSG00000020462	Cfap36	0.889076
ENSMUSG00000039474	814.435	0.888842	0.286739	3.09983	0.00193631	0.0164457	ENSMUSG00000039474	Wfs1	0.888842
ENSMUSG00000035212	3024.96	0.885476	0.314435	2.81609	0.00486127	0.0331946	ENSMUSG00000035212	Leprot	0.885476
ENSMUSG00000003955	1767.15	0.885153	0.331685	2.66866	0.00761546	0.0464556	ENSMUSG00000003955	Fam162a	0.885153
ENSMUSG00000029392	608.29	0.885027	0.215213	4.11233	3.91689e-05	0.00067822	ENSMUSG00000029392	Rilpl1	0.885027
ENSMUSG00000028414	687.811	0.88408	0.330911	2.67166	0.00754771	0.0461366	ENSMUSG00000028414	Fktn	0.88408
ENSMUSG00000045103	690.869	0.883869	0.303157	2.91555	0.00355062	0.0263559	ENSMUSG00000045103	Dmd	0.883869
ENSMUSG00000014301	487.541	0.883759	0.26895	3.28595	0.00101638	0.00991134	ENSMUSG00000014301	Pam16	0.883759
ENSMUSG00000096740	137.706	0.883603	0.29339	3.0117	0.00259788	0.0206998	ENSMUSG00000096740	Lbhd1	0.883603
ENSMUSG00000022892	36716.3	0.883434	0.242403	3.64449	0.000267921	0.00334743	ENSMUSG00000022892	App	0.883434
ENSMUSG00000013089	9578.59	0.882265	0.221145	3.98953	6.62054e-05	0.0010574	ENSMUSG00000013089	Etv5	0.882265
ENSMUSG00000026737	650.567	0.881554	0.246137	3.58156	0.000341551	0.00409862	ENSMUSG00000026737	Pip4k2a	0.881554
ENSMUSG00000038127	1815.44	0.881483	0.314162	2.80582	0.00501881	0.0339338	ENSMUSG00000038127	Ccdc50	0.881483
ENSMUSG00000035713	292.023	0.88007	0.245302	3.58769	0.000333615	0.00402458	ENSMUSG00000035713	Usp35	0.88007
ENSMUSG00000038351	711.893	0.876815	0.222066	3.94845	7.86592e-05	0.00123753	ENSMUSG00000038351	Sgsm2	0.876815
ENSMUSG00000033653	956.674	0.876594	0.265154	3.30598	0.000946459	0.00937246	ENSMUSG00000033653	Vps8	0.876594
ENSMUSG00000020085	634.794	0.875921	0.207229	4.22683	2.37004e-05	0.000448554	ENSMUSG00000020085	Aifm2	0.875921
ENSMUSG00000035517	726.437	0.874761	0.301743	2.89903	0.00374318	0.0273766	ENSMUSG00000035517	Tdrd7	0.874761
ENSMUSG00000032038	1178.99	0.874249	0.318277	2.74682	0.00601766	0.0389378	ENSMUSG00000032038	St3gal4	0.874249
ENSMUSG00000037465	2415.99	0.872226	0.326254	2.67345	0.00750746	0.0459691	ENSMUSG00000037465	Klf10	0.872226
ENSMUSG00000070934	1617.1	0.871799	0.308612	2.8249	0.00472952	0.0326435	ENSMUSG00000070934	Rraga	0.871799
ENSMUSG00000028879	1736.91	0.871399	0.28252	3.08438	0.00203978	0.0171429	ENSMUSG00000028879	Stx12	0.871399
ENSMUSG00000023452	765.887	0.870599	0.221318	3.9337	8.36472e-05	0.00130341	ENSMUSG00000023452	Pisd	0.870599
ENSMUSG00000039713	691.486	0.869662	0.264985	3.28193	0.00103099	0.0100156	ENSMUSG00000039713	Plekhg5	0.869662
ENSMUSG00000028243	312.035	0.868763	0.314411	2.76315	0.00572471	0.0375441	ENSMUSG00000028243	Ubxn2b	0.868763
ENSMUSG00000050530	361.622	0.86699	0.278048	3.11814	0.00181998	0.0156764	ENSMUSG00000050530	Fam171a1	0.86699
ENSMUSG00000045679	315.993	0.866693	0.282501	3.06793	0.0021555	0.0178999	ENSMUSG00000045679	Pqlc3	0.866693
ENSMUSG00000032290	1349.68	0.866415	0.280999	3.08334	0.00204695	0.0171817	ENSMUSG00000032290	Ptpn9	0.866415
ENSMUSG00000056121	548.754	0.865116	0.245459	3.52449	0.000424303	0.00488098	ENSMUSG00000056121	Fez2	0.865116
ENSMUSG00000049686	2736.91	0.865071	0.274401	3.15259	0.00161831	0.0142942	ENSMUSG00000049686	Orai1	0.865071
ENSMUSG00000024425	7839.33	0.863376	0.18501	4.66665	3.06157e-06	7.79721e-05	ENSMUSG00000024425	Ndfip1	0.863376
ENSMUSG00000029020	1471.91	0.86268	0.262206	3.29009	0.00100155	0.00978274	ENSMUSG00000029020	Mfn2	0.86268
ENSMUSG00000025035	860.605	0.860189	0.262585	3.27585	0.00105345	0.0101787	ENSMUSG00000025035	Arl3	0.860189
ENSMUSG00000048027	772.446	0.860026	0.222447	3.86621	0.00011054	0.00162908	ENSMUSG00000048027	Rgmb	0.860026
ENSMUSG00000035151	520.57	0.859426	0.314067	2.73645	0.00621068	0.0399024	ENSMUSG00000035151	Elmod2	0.859426
ENSMUSG00000040296	2096.62	0.859066	0.242544	3.5419	0.000397263	0.00462458	ENSMUSG00000040296	Ddx58	0.859066
ENSMUSG00000021900	1137.3	0.858909	0.290235	2.95936	0.0030828	0.023709	ENSMUSG00000021900	Btd	0.858909
ENSMUSG00000057858	319.899	0.858702	0.249763	3.43807	0.000585867	0.00631508	ENSMUSG00000057858	Fam204a	0.858702
ENSMUSG00000000838	915.078	0.857811	0.297779	2.8807	0.00396794	0.0285998	ENSMUSG00000000838	Fmr1	0.857811
ENSMUSG00000020260	2587.51	0.857549	0.28544	3.0043	0.00266192	0.0210787	ENSMUSG00000020260	Pofut2	0.857549
ENSMUSG00000028955	1521.5	0.856845	0.216363	3.96022	7.48814e-05	0.00118017	ENSMUSG00000028955	Vamp3	0.856845
ENSMUSG00000073755	816.073	0.856369	0.27068	3.16377	0.0015574	0.0138312	ENSMUSG00000073755	5730409E04Rik	0.856369
ENSMUSG00000015312	299.929	0.855169	0.304514	2.8083	0.00498034	0.0338014	ENSMUSG00000015312	Gadd45b	0.855169
ENSMUSG00000035637	1843	0.855155	0.204952	4.17246	3.01322e-05	0.000546593	ENSMUSG00000035637	Grhpr	0.855155
ENSMUSG00000059142	231.874	0.855084	0.295306	2.89559	0.00378447	0.0275996	ENSMUSG00000059142	Zfp945	0.855084
ENSMUSG00000038807	2028.81	0.852605	0.306822	2.77883	0.00545559	0.0362303	ENSMUSG00000038807	Rap1gap2	0.852605
ENSMUSG00000028986	425.923	0.849997	0.28294	3.00416	0.00266317	0.0210793	ENSMUSG00000028986	Klhl7	0.849997
ENSMUSG00000028696	221.127	0.848765	0.301783	2.8125	0.00491581	0.0334776	ENSMUSG00000028696	Ipp	0.848765
ENSMUSG00000058388	786.488	0.848556	0.300827	2.82075	0.00479119	0.0328161	ENSMUSG00000058388	Phtf1	0.848556
ENSMUSG00000028878	1252.44	0.844944	0.246288	3.43072	0.00060198	0.0064538	ENSMUSG00000028878	Fam76a	0.844944
ENSMUSG00000040550	849.991	0.843513	0.307149	2.74627	0.00602775	0.0389888	ENSMUSG00000040550	Otud6b	0.843513
ENSMUSG00000028221	994.478	0.842249	0.25685	3.27915	0.0010412	0.0100875	ENSMUSG00000028221	Pip4p2	0.842249
ENSMUSG00000057637	1457.06	0.840305	0.259393	3.23951	0.00119735	0.0112768	ENSMUSG00000057637	Prdm2	0.840305
ENSMUSG00000074212	907.77	0.840195	0.312249	2.69078	0.00712847	0.0442232	ENSMUSG00000074212	Dnajb14	0.840195
ENSMUSG00000057143	686.762	0.837047	0.299717	2.79279	0.00522553	0.0351061	ENSMUSG00000057143	Trim12c	0.837047
ENSMUSG00000037104	3418.61	0.836801	0.253323	3.3033	0.000955533	0.00944142	ENSMUSG00000037104	Socs5	0.836801
ENSMUSG00000035107	386.515	0.836355	0.301869	2.77059	0.00559549	0.0369401	ENSMUSG00000035107	Dcbld2	0.836355
ENSMUSG00000031834	2783.68	0.8341	0.27847	2.99529	0.00274181	0.0215948	ENSMUSG00000031834	Pik3r2	0.8341
ENSMUSG00000034390	1922.81	0.834098	0.225265	3.70274	0.00021328	0.00277512	ENSMUSG00000034390	Cmip	0.834098
ENSMUSG00000097006	266.925	0.833474	0.258978	3.21832	0.00128945	0.0119742	ENSMUSG00000097006	9530082P21Rik	0.833474
ENSMUSG00000022707	496.697	0.831868	0.283849	2.93067	0.00338227	0.0254331	ENSMUSG00000022707	Gbe1	0.831868
ENSMUSG00000027695	689.66	0.831376	0.26921	3.0882	0.0020137	0.0169662	ENSMUSG00000027695	Pld1	0.831376
ENSMUSG00000025939	869.549	0.831294	0.258855	3.21142	0.00132079	0.0122083	ENSMUSG00000025939	Ube2w	0.831294
ENSMUSG00000013495	464.639	0.831064	0.26474	3.13917	0.0016943	0.0147974	ENSMUSG00000013495	Tmem175	0.831064
ENSMUSG00000004383	458.496	0.829685	0.290944	2.8517	0.00434868	0.0306169	ENSMUSG00000004383	Large1	0.829685
ENSMUSG00000035329	510.522	0.829673	0.263268	3.15144	0.0016247	0.0143365	ENSMUSG00000035329	Fbxo33	0.829673
ENSMUSG00000066877	5900.14	0.829269	0.203275	4.07954	4.51257e-05	0.000763385	ENSMUSG00000066877	Nck2	0.829269
ENSMUSG00000091475	1204.65	0.828369	0.285111	2.90542	0.00366757	0.0270184	ENSMUSG00000091475	Cerox1	0.828369
ENSMUSG00000026483	1015.38	0.827368	0.201989	4.0961	4.20169e-05	0.000718933	ENSMUSG00000026483	Fam129a	0.827368
ENSMUSG00000009406	701.994	0.826702	0.222744	3.71145	0.000206072	0.00270295	ENSMUSG00000009406	Elk1	0.826702
ENSMUSG00000051185	1039.74	0.826488	0.240285	3.43961	0.000582549	0.00629829	ENSMUSG00000051185	Fam174a	0.826488
ENSMUSG00000033953	2244.76	0.825069	0.297636	2.77207	0.00557011	0.036815	ENSMUSG00000033953	Ppp3r1	0.825069
ENSMUSG00000028559	2552.27	0.824309	0.268888	3.06563	0.00217215	0.0180047	ENSMUSG00000028559	Osbpl9	0.824309
ENSMUSG00000028800	2116.05	0.820967	0.254232	3.2292	0.00124135	0.0116119	ENSMUSG00000028800	Hdac1	0.820967
ENSMUSG00000024533	2473.25	0.820784	0.285776	2.87213	0.00407721	0.0292461	ENSMUSG00000024533	Spire1	0.820784
ENSMUSG00000037681	1702.14	0.820231	0.260366	3.15031	0.00163099	0.0143848	ENSMUSG00000037681	Esyt3	0.820231
ENSMUSG00000035640	1020.09	0.820137	0.208755	3.92871	8.54013e-05	0.00132498	ENSMUSG00000035640	Cbarp	0.820137
ENSMUSG00000036769	216.906	0.819808	0.305664	2.68205	0.00731716	0.0450342	ENSMUSG00000036769	Wdr44	0.819808
ENSMUSG00000032252	748.053	0.819492	0.281121	2.91509	0.00355587	0.026362	ENSMUSG00000032252	Glce	0.819492
ENSMUSG00000032086	1382.98	0.818034	0.303429	2.69596	0.00701858	0.0437348	ENSMUSG00000032086	Bace1	0.818034
ENSMUSG00000034557	864.717	0.817981	0.278677	2.93524	0.00333294	0.025133	ENSMUSG00000034557	Zfyve9	0.817981
ENSMUSG00000050812	2430.72	0.816997	0.224716	3.63569	0.000277235	0.00344217	ENSMUSG00000050812	Ecpas	0.816997
ENSMUSG00000034064	1320.25	0.81568	0.22601	3.60904	0.000307338	0.00377141	ENSMUSG00000034064	Poglut1	0.81568
ENSMUSG00000042644	6468.14	0.814102	0.226878	3.58829	0.000332856	0.00402122	ENSMUSG00000042644	Itpr3	0.814102
ENSMUSG00000038648	3421.01	0.813364	0.266996	3.04636	0.00231633	0.0189801	ENSMUSG00000038648	Creb3l2	0.813364
ENSMUSG00000036275	7326.31	0.813135	0.216593	3.75421	0.000173888	0.00234965	ENSMUSG00000036275	9530068E07Rik	0.813135
ENSMUSG00000050989	1723.4	0.807437	0.271609	2.97279	0.00295107	0.0228628	ENSMUSG00000050989	Selenon	0.807437
ENSMUSG00000031703	2528.37	0.805849	0.244778	3.29217	0.000994185	0.0097214	ENSMUSG00000031703	Itfg1	0.805849
ENSMUSG00000010830	546.909	0.802898	0.254235	3.1581	0.00158803	0.0140475	ENSMUSG00000010830	Kdelr3	0.802898
ENSMUSG00000053334	542.323	0.801035	0.260674	3.07293	0.00211965	0.0176677	ENSMUSG00000053334	Ficd	0.801035
ENSMUSG00000042331	1647.08	0.799512	0.271033	2.94987	0.00317911	0.0242311	ENSMUSG00000042331	Specc1	0.799512
ENSMUSG00000028830	1898.12	0.795393	0.283102	2.80956	0.00496093	0.0337464	ENSMUSG00000028830	AU040320	0.795393
ENSMUSG00000047368	640.635	0.793411	0.271987	2.91709	0.00353317	0.026259	ENSMUSG00000047368	Abhd17b	0.793411
ENSMUSG00000022074	623.043	0.792966	0.280149	2.83052	0.00464726	0.0322448	ENSMUSG00000022074	Tnfrsf10b	0.792966
ENSMUSG00000025232	3758.47	0.790883	0.226346	3.49413	0.000475611	0.00533877	ENSMUSG00000025232	Hexa	0.790883
ENSMUSG00000024896	982.536	0.787826	0.217072	3.62933	0.000284157	0.00351107	ENSMUSG00000024896	Minpp1	0.787826
ENSMUSG00000059248	5762.27	0.787739	0.202875	3.88288	0.000103226	0.00153629	ENSMUSG00000059248	Septin9	0.787739
ENSMUSG00000040097	706.162	0.787407	0.243424	3.23472	0.00121762	0.0114429	ENSMUSG00000040097	Flywch1	0.787407
ENSMUSG00000038855	1345.49	0.786475	0.252129	3.11934	0.00181255	0.0156319	ENSMUSG00000038855	Itpkb	0.786475
ENSMUSG00000040652	2660.49	0.785816	0.292966	2.68228	0.00731228	0.0450248	ENSMUSG00000040652	Oaz2	0.785816
ENSMUSG00000042613	6938.29	0.785528	0.250842	3.13157	0.00173877	0.0151121	ENSMUSG00000042613	Pbxip1	0.785528
ENSMUSG00000034135	1654.02	0.785002	0.228618	3.43369	0.000595426	0.00640259	ENSMUSG00000034135	Sik3	0.785002
ENSMUSG00000044864	1358.66	0.784677	0.244974	3.2031	0.00135956	0.0124701	ENSMUSG00000044864	Ankrd50	0.784677
ENSMUSG00000003731	1996.65	0.783851	0.275391	2.84632	0.00442279	0.0310654	ENSMUSG00000003731	Kpna6	0.783851
ENSMUSG00000033557	2428.08	0.783654	0.295794	2.64933	0.00806521	0.048603	ENSMUSG00000033557	Fam20b	0.783654
ENSMUSG00000091264	478.398	0.783205	0.277151	2.82591	0.00471461	0.0325908	ENSMUSG00000091264	Smim13	0.783205
ENSMUSG00000021583	1948.44	0.781803	0.268446	2.91233	0.00358741	0.0265603	ENSMUSG00000021583	Erap1	0.781803
ENSMUSG00000032402	3241.95	0.779334	0.289485	2.69214	0.00709954	0.0440743	ENSMUSG00000032402	Smad3	0.779334
ENSMUSG00000020894	1876.9	0.776388	0.202332	3.8372	0.000124447	0.00179108	ENSMUSG00000020894	Vamp2	0.776388
ENSMUSG00000034863	1332.08	0.77588	0.254209	3.05213	0.00227222	0.0187043	ENSMUSG00000034863	Ano8	0.77588
ENSMUSG00000029528	4405.75	0.775695	0.226537	3.42415	0.000616732	0.0065726	ENSMUSG00000029528	Pxn	0.775695
ENSMUSG00000028247	346.717	0.774791	0.225654	3.43353	0.000595773	0.00640259	ENSMUSG00000028247	Coq3	0.774791
ENSMUSG00000025217	634.781	0.773689	0.242532	3.19005	0.0014225	0.0129282	ENSMUSG00000025217	Btrc	0.773689
ENSMUSG00000046096	533.353	0.773042	0.277071	2.79005	0.00527002	0.0352859	ENSMUSG00000046096	Mosmo	0.773042
ENSMUSG00000004846	2376.4	0.772911	0.28474	2.71445	0.00663865	0.0419254	ENSMUSG00000004846	Plod3	0.772911
ENSMUSG00000070923	1449.79	0.772408	0.280157	2.75705	0.00583255	0.0380007	ENSMUSG00000070923	Klhl9	0.772408
ENSMUSG00000042446	910.743	0.772388	0.263913	2.92667	0.00342607	0.0256654	ENSMUSG00000042446	Zmym4	0.772388
ENSMUSG00000020315	8655.64	0.769448	0.256613	2.99848	0.00271332	0.0214005	ENSMUSG00000020315	Sptbn1	0.769448
ENSMUSG00000032285	568.094	0.768495	0.289791	2.65189	0.00800416	0.0483001	ENSMUSG00000032285	Dnaja4	0.768495
ENSMUSG00000020311	1404.11	0.767365	0.238773	3.21378	0.00130998	0.0121334	ENSMUSG00000020311	Erlec1	0.767365
ENSMUSG00000027835	889.596	0.765298	0.200567	3.81568	0.000135808	0.00192214	ENSMUSG00000027835	Pdcd10	0.765298
ENSMUSG00000024668	1195.33	0.763763	0.259206	2.94655	0.00321342	0.0244613	ENSMUSG00000024668	Sdhaf2	0.763763
ENSMUSG00000031840	532.741	0.763605	0.265325	2.878	0.00400203	0.0287992	ENSMUSG00000031840	Rab3a	0.763605
ENSMUSG00000034007	555.95	0.763294	0.28062	2.72002	0.0065277	0.0413993	ENSMUSG00000034007	Scaper	0.763294
ENSMUSG00000031835	5967.52	0.762242	0.233593	3.26312	0.00110194	0.0105673	ENSMUSG00000031835	Mbtps1	0.762242
ENSMUSG00000031169	224.715	0.761133	0.276462	2.75312	0.00590295	0.0383339	ENSMUSG00000031169	Porcn	0.761133
ENSMUSG00000005397	2220.55	0.760542	0.241272	3.15221	0.00162038	0.0143053	ENSMUSG00000005397	Nid1	0.760542
ENSMUSG00000056429	4799.56	0.760041	0.266517	2.85176	0.00434784	0.0306169	ENSMUSG00000056429	Tgoln1	0.760041
ENSMUSG00000037820	6476.9	0.758933	0.238233	3.18568	0.00144417	0.0130918	ENSMUSG00000037820	Tgm2	0.758933
ENSMUSG00000028101	629.982	0.756361	0.245891	3.07601	0.00209794	0.0175194	ENSMUSG00000028101	Pias3	0.756361
ENSMUSG00000028962	2390.87	0.755901	0.201543	3.75057	0.000176432	0.00237865	ENSMUSG00000028962	Slc4a2	0.755901
ENSMUSG00000036644	4275.31	0.755896	0.205684	3.67503	0.000237823	0.00304213	ENSMUSG00000036644	Tbc1d9b	0.755896
ENSMUSG00000056234	797.295	0.754135	0.246177	3.06338	0.0021885	0.0180998	ENSMUSG00000056234	Ncoa4	0.754135
ENSMUSG00000058317	852.735	0.754068	0.253131	2.97896	0.00289225	0.0225306	ENSMUSG00000058317	Ube2e2	0.754068
ENSMUSG00000032231	10859.8	0.75265	0.283901	2.6511	0.00802304	0.0483814	ENSMUSG00000032231	Anxa2	0.75265
ENSMUSG00000052534	1708.08	0.750777	0.27129	2.76743	0.00564996	0.03719	ENSMUSG00000052534	Pbx1	0.750777
ENSMUSG00000041958	2214.92	0.748555	0.189804	3.94384	8.01878e-05	0.00125606	ENSMUSG00000041958	Pigs	0.748555
ENSMUSG00000029364	2551.52	0.74799	0.212348	3.52247	0.000427544	0.00490064	ENSMUSG00000029364	Wsb2	0.74799
ENSMUSG00000028164	812.655	0.745831	0.260822	2.85953	0.00424265	0.0300714	ENSMUSG00000028164	Manba	0.745831
ENSMUSG00000028700	3574.1	0.745607	0.255215	2.92149	0.00348365	0.0259881	ENSMUSG00000028700	Pomgnt1	0.745607
ENSMUSG00000052928	628.999	0.745293	0.267964	2.78132	0.00541391	0.0359936	ENSMUSG00000052928	Ctif	0.745293
ENSMUSG00000030279	1267.08	0.743244	0.253922	2.92705	0.00342194	0.0256452	ENSMUSG00000030279	C2cd5	0.743244
ENSMUSG00000023460	1522.69	0.741868	0.213549	3.474	0.00051276	0.00568801	ENSMUSG00000023460	Rab12	0.741868
ENSMUSG00000022898	1683.35	0.741532	0.244361	3.03458	0.00240871	0.0195492	ENSMUSG00000022898	Vps26c	0.741532
ENSMUSG00000039770	1993.37	0.736428	0.230683	3.19238	0.00141103	0.01285	ENSMUSG00000039770	Ypel5	0.736428
ENSMUSG00000036620	2022.86	0.736258	0.232544	3.16609	0.00154501	0.0137756	ENSMUSG00000036620	Mgat4b	0.736258
ENSMUSG00000040852	619.168	0.735997	0.271534	2.71051	0.00671791	0.0423363	ENSMUSG00000040852	Plekhh2	0.735997
ENSMUSG00000030101	1306.16	0.735574	0.230235	3.19488	0.0013989	0.0127655	ENSMUSG00000030101	Sumf1	0.735574
ENSMUSG00000025239	5596.86	0.732426	0.258599	2.83229	0.00462164	0.0320851	ENSMUSG00000025239	Limd1	0.732426
ENSMUSG00000021866	602.672	0.731661	0.229313	3.19066	0.00141946	0.0129071	ENSMUSG00000021866	Anxa11	0.731661
ENSMUSG00000064138	775.433	0.72761	0.220184	3.30455	0.000951273	0.00940972	ENSMUSG00000064138	Fam172a	0.72761
ENSMUSG00000027947	795.198	0.724899	0.272425	2.66091	0.00779299	0.0472808	ENSMUSG00000027947	Il6ra	0.724899
ENSMUSG00000039197	1275.32	0.723923	0.21508	3.36583	0.000763144	0.00785249	ENSMUSG00000039197	Adk	0.723923
ENSMUSG00000022912	4040.06	0.723744	0.222608	3.25121	0.00114917	0.0109114	ENSMUSG00000022912	Pros1	0.723744
ENSMUSG00000033781	422.591	0.72336	0.259536	2.78713	0.00531772	0.0355123	ENSMUSG00000033781	Asb13	0.72336
ENSMUSG00000019877	5575.79	0.722881	0.251916	2.86953	0.0041108	0.0294282	ENSMUSG00000019877	Serinc1	0.722881
ENSMUSG00000002733	975.9	0.722869	0.271169	2.66576	0.00768152	0.0467471	ENSMUSG00000002733	Plekha3	0.722869
ENSMUSG00000028568	379.199	0.720008	0.238862	3.01432	0.00257555	0.0205952	ENSMUSG00000028568	Btf3l4	0.720008
ENSMUSG00000002233	8396.61	0.71969	0.234426	3.07001	0.00214052	0.0178085	ENSMUSG00000002233	Rhoc	0.71969
ENSMUSG00000003062	548.279	0.718946	0.207148	3.47069	0.00051912	0.00574664	ENSMUSG00000003062	Stard3nl	0.718946
ENSMUSG00000050288	794.997	0.715189	0.264819	2.70067	0.00691995	0.043335	ENSMUSG00000050288	Fzd2	0.715189
ENSMUSG00000031422	5671.31	0.71309	0.18951	3.76282	0.000168009	0.00228922	ENSMUSG00000031422	Morf4l2	0.71309
ENSMUSG00000032431	2136.77	0.712886	0.269471	2.6455	0.00815701	0.0490242	ENSMUSG00000032431	Crtap	0.712886
ENSMUSG00000003131	2454.98	0.712589	0.248872	2.86328	0.00419284	0.0297655	ENSMUSG00000003131	Pafah1b2	0.712589
ENSMUSG00000020326	2240.02	0.711057	0.242504	2.93215	0.00336628	0.0253555	ENSMUSG00000020326	Ccng1	0.711057
ENSMUSG00000061981	2825.91	0.710559	0.228532	3.10923	0.00187573	0.0160301	ENSMUSG00000061981	Flot2	0.710559
ENSMUSG00000003316	7179.87	0.710368	0.235754	3.01317	0.00258531	0.0206431	ENSMUSG00000003316	Glg1	0.710368
ENSMUSG00000032667	2067.96	0.710038	0.237497	2.98967	0.00279278	0.0219403	ENSMUSG00000032667	Pon2	0.710038
ENSMUSG00000028522	913.135	0.709505	0.259004	2.73936	0.00615596	0.0396205	ENSMUSG00000028522	Mier1	0.709505
ENSMUSG00000032294	73398.1	0.706828	0.256087	2.76011	0.00577827	0.037757	ENSMUSG00000032294	Pkm	0.706828
ENSMUSG00000021608	1530.94	0.705479	0.262428	2.68828	0.00718211	0.0444328	ENSMUSG00000021608	Lpcat1	0.705479
ENSMUSG00000035901	2734.54	0.705314	0.254752	2.76863	0.00562929	0.0370862	ENSMUSG00000035901	Dennd5a	0.705314
ENSMUSG00000036908	4592.94	0.69969	0.236578	2.95754	0.00310101	0.0238054	ENSMUSG00000036908	Unc93b1	0.69969
ENSMUSG00000032411	841.665	0.698448	0.255944	2.72891	0.00635435	0.0406046	ENSMUSG00000032411	Tfdp2	0.698448
ENSMUSG00000000738	1565.52	0.697615	0.257892	2.70507	0.00682904	0.0428857	ENSMUSG00000000738	Spg7	0.697615
ENSMUSG00000037750	845.778	0.697084	0.205637	3.38988	0.000699221	0.00729537	ENSMUSG00000037750	Fam222b	0.697084
ENSMUSG00000004565	980.51	0.696152	0.250788	2.77586	0.00550567	0.0365493	ENSMUSG00000004565	Pnpla6	0.696152
ENSMUSG00000032998	799.954	0.695622	0.242604	2.86731	0.00413978	0.0295883	ENSMUSG00000032998	Foxj3	0.695622
ENSMUSG00000062421	833.582	0.694835	0.201802	3.44315	0.000574976	0.00623523	ENSMUSG00000062421	Arf2	0.694835
ENSMUSG00000026585	750.605	0.694381	0.239144	2.90362	0.0036888	0.0271006	ENSMUSG00000026585	Kifap3	0.694381
ENSMUSG00000037003	1847.87	0.693965	0.249367	2.7829	0.00538751	0.0358313	ENSMUSG00000037003	Tns2	0.693965
ENSMUSG00000025544	5230.61	0.690468	0.233641	2.95526	0.0031241	0.0239099	ENSMUSG00000025544	Tm9sf2	0.690468
ENSMUSG00000037552	1064.83	0.685852	0.244149	2.80916	0.00496714	0.0337727	ENSMUSG00000037552	Plekhg2	0.685852
ENSMUSG00000073131	795.083	0.682276	0.240617	2.83552	0.00457507	0.0318476	ENSMUSG00000073131	Vma21	0.682276
ENSMUSG00000033365	1063.13	0.677483	0.213994	3.1659	0.00154604	0.0137756	ENSMUSG00000033365	Ipo13	0.677483
ENSMUSG00000023367	7555	0.677174	0.252119	2.68593	0.00723286	0.0447004	ENSMUSG00000023367	Tmem176a	0.677174
ENSMUSG00000044700	853.919	0.676978	0.207939	3.25565	0.00113133	0.0107856	ENSMUSG00000044700	Tmem201	0.676978
ENSMUSG00000032412	2502.19	0.676272	0.239212	2.82708	0.0046974	0.0325096	ENSMUSG00000032412	Atp1b3	0.676272
ENSMUSG00000035498	3251.98	0.669862	0.247401	2.70759	0.00677729	0.0426355	ENSMUSG00000035498	Cdcp1	0.669862
ENSMUSG00000024030	2421.79	0.668194	0.212318	3.14714	0.00164876	0.0144979	ENSMUSG00000024030	Abcg1	0.668194
ENSMUSG00000021549	1942.23	0.667729	0.23682	2.81956	0.00480895	0.0328885	ENSMUSG00000021549	Rasa1	0.667729
ENSMUSG00000053716	2138.29	0.666877	0.225262	2.96045	0.00307192	0.0236456	ENSMUSG00000053716	Dusp7	0.666877
ENSMUSG00000024350	715.844	0.665386	0.22849	2.9121	0.00359004	0.0265603	ENSMUSG00000024350	Dnajc18	0.665386
ENSMUSG00000051391	6647.04	0.665086	0.18189	3.65653	0.000255648	0.00322333	ENSMUSG00000051391	Ywhag	0.665086
ENSMUSG00000028149	1915.8	0.663485	0.248254	2.67261	0.00752643	0.0460538	ENSMUSG00000028149	Rap1gds1	0.663485
ENSMUSG00000040605	1760.31	0.662497	0.245565	2.69785	0.00697891	0.0435823	ENSMUSG00000040605	Bace2	0.662497
ENSMUSG00000028199	390.015	0.662198	0.22159	2.98839	0.0028045	0.0220034	ENSMUSG00000028199	Cryz	0.662198
ENSMUSG00000036810	761.816	0.660839	0.227775	2.90128	0.00371645	0.0272479	ENSMUSG00000036810	Cnep1r1	0.660839
ENSMUSG00000029103	2906.08	0.660112	0.241783	2.73019	0.00632981	0.0405036	ENSMUSG00000029103	Lrpap1	0.660112
ENSMUSG00000047434	489.798	0.658347	0.247996	2.65467	0.00793866	0.048005	ENSMUSG00000047434	Xxylt1	0.658347
ENSMUSG00000028619	374.664	0.647029	0.231345	2.79682	0.00516085	0.0347237	ENSMUSG00000028619	Tceanc2	0.647029
ENSMUSG00000033933	1277.37	0.646624	0.23155	2.7926	0.0052287	0.0351143	ENSMUSG00000033933	Vhl	0.646624
ENSMUSG00000002105	911.479	0.634035	0.193477	3.27706	0.00104894	0.0101406	ENSMUSG00000002105	Slc39a13	0.634035
ENSMUSG00000004768	321.392	0.630169	0.232186	2.71407	0.0066463	0.0419589	ENSMUSG00000004768	Rab23	0.630169
ENSMUSG00000001833	3390.35	0.624925	0.201349	3.1037	0.0019112	0.0162866	ENSMUSG00000001833	Septin7	0.624925
ENSMUSG00000025178	1183.81	0.622538	0.226471	2.74887	0.00598012	0.0387366	ENSMUSG00000025178	Pi4k2a	0.622538
ENSMUSG00000005034	2259.64	0.615067	0.225437	2.72834	0.00636544	0.0406299	ENSMUSG00000005034	Prkacb	0.615067
ENSMUSG00000019795	1586.95	0.608837	0.204299	2.98012	0.00288133	0.0224683	ENSMUSG00000019795	Pcmt1	0.608837
ENSMUSG00000058997	1279.26	0.607748	0.194331	3.12739	0.00176366	0.0152617	ENSMUSG00000058997	Vwa8	0.607748
ENSMUSG00000022131	804.224	0.602317	0.220434	2.73242	0.00628713	0.0403169	ENSMUSG00000022131	Gpr180	0.602317
ENSMUSG00000021910	7456.27	0.597161	0.199106	2.99921	0.00270679	0.0213679	ENSMUSG00000021910	Nisch	0.597161
ENSMUSG00000002332	1666.17	0.588813	0.206947	2.84523	0.00443789	0.0311348	ENSMUSG00000002332	Dhrs1	0.588813
ENSMUSG00000053838	2380.95	0.586813	0.199333	2.94389	0.00324118	0.0245995	ENSMUSG00000053838	Nudcd3	0.586813
ENSMUSG00000015291	3507.23	0.585441	0.199931	2.92822	0.0034091	0.0255713	ENSMUSG00000015291	Gdi1	0.585441
ENSMUSG00000022848	1067.74	0.580345	0.197768	2.93447	0.00334113	0.0251766	ENSMUSG00000022848	Slc49a4	0.580345
ENSMUSG00000028759	3496.12	0.579022	0.201879	2.86816	0.0041287	0.0295327	ENSMUSG00000028759	Hp1bp3	0.579022
ENSMUSG00000071647	909.537	0.567158	0.206259	2.74974	0.00596432	0.0386482	ENSMUSG00000071647	Eml3	0.567158
ENSMUSG00000021807	1771.57	0.565	0.212802	2.65505	0.00792959	0.0479813	ENSMUSG00000021807	Rtraf	0.565
ENSMUSG00000047514	2238.62	0.5574	0.202217	2.75645	0.0058433	0.0380413	ENSMUSG00000047514	Tspyl1	0.5574
ENSMUSG00000055447	1693.72	0.538798	0.194544	2.76955	0.00561346	0.0370178	ENSMUSG00000055447	Cd47	0.538798
ENSMUSG00000022517	3300.26	0.510818	0.185725	2.75039	0.00595242	0.0386131	ENSMUSG00000022517	Mgrn1	0.510818
ENSMUSG00000038712	2236.34	-0.554521	0.199813	-2.7752	0.00551673	0.0365765	ENSMUSG00000038712	Mindy1	-0.554521
ENSMUSG00000049517	8250.95	-0.559131	0.201046	-2.78111	0.00541731	0.0360028	ENSMUSG00000049517	Rps23	-0.559131
ENSMUSG00000033159	1646.2	-0.563422	0.204454	-2.75574	0.00585588	0.0380558	ENSMUSG00000033159	Cnppd1	-0.563422
ENSMUSG00000045639	794.587	-0.570816	0.209626	-2.72302	0.00646879	0.0411109	ENSMUSG00000045639	Zfp629	-0.570816
ENSMUSG00000005682	630.16	-0.573413	0.214568	-2.6724	0.00753109	0.046064	ENSMUSG00000005682	Pan2	-0.573413
ENSMUSG00000022191	1647.35	-0.576511	0.208465	-2.7655	0.00568358	0.0373535	ENSMUSG00000022191	Drosha	-0.576511
ENSMUSG00000079435	5868.63	-0.584851	0.189093	-3.09293	0.00198194	0.0167617	ENSMUSG00000079435	Rpl36a	-0.584851
ENSMUSG00000028013	1035.33	-0.585323	0.200735	-2.9159	0.00354665	0.0263482	ENSMUSG00000028013	Ppa2	-0.585323
ENSMUSG00000042978	1423.65	-0.586035	0.204114	-2.87112	0.00409023	0.0293278	ENSMUSG00000042978	Sbk1	-0.586035
ENSMUSG00000058655	13310.2	-0.601811	0.186966	-3.21883	0.00128716	0.0119592	ENSMUSG00000058655	Eif4b	-0.601811
ENSMUSG00000022558	1689.9	-0.604648	0.22251	-2.7174	0.00657978	0.0416123	ENSMUSG00000022558	Mroh1	-0.604648
ENSMUSG00000021646	755.117	-0.605853	0.228983	-2.64584	0.00814892	0.048992	ENSMUSG00000021646	Mccc2	-0.605853
ENSMUSG00000027465	3062.67	-0.605983	0.196266	-3.08755	0.00201811	0.0169874	ENSMUSG00000027465	Tbc1d20	-0.605983
ENSMUSG00000034203	460.66	-0.610834	0.229063	-2.66666	0.00766087	0.0466849	ENSMUSG00000034203	Chchd4	-0.610834
ENSMUSG00000022247	1203.87	-0.611708	0.205108	-2.98237	0.00286022	0.0223427	ENSMUSG00000022247	Brix1	-0.611708
ENSMUSG00000040331	931.592	-0.612082	0.203677	-3.00516	0.00265442	0.0210473	ENSMUSG00000040331	Nsmce4a	-0.612082
ENSMUSG00000053929	3552.25	-0.612146	0.202295	-3.026	0.0024781	0.0200126	ENSMUSG00000053929	Cyhr1	-0.612146
ENSMUSG00000020099	1027.94	-0.616591	0.228952	-2.6931	0.00707914	0.044024	ENSMUSG00000020099	Unc5b	-0.616591
ENSMUSG00000041439	2984.35	-0.618046	0.205827	-3.00275	0.00267554	0.0211678	ENSMUSG00000041439	Mfsd6	-0.618046
ENSMUSG00000022390	4308.78	-0.618177	0.21389	-2.89016	0.0038504	0.0279893	ENSMUSG00000022390	Zc3h7b	-0.618177
ENSMUSG00000026020	1468.24	-0.620012	0.227446	-2.72598	0.00641113	0.0408342	ENSMUSG00000026020	Nop58	-0.620012
ENSMUSG00000039463	916.116	-0.620151	0.197456	-3.1407	0.00168547	0.0147275	ENSMUSG00000039463	Slc9a8	-0.620151
ENSMUSG00000021606	1200.1	-0.623548	0.228006	-2.73478	0.00624213	0.0400714	ENSMUSG00000021606	Ndufs6	-0.623548
ENSMUSG00000021079	384.284	-0.623792	0.234479	-2.66033	0.00780647	0.0473466	ENSMUSG00000021079	Timm9	-0.623792
ENSMUSG00000033128	3177.11	-0.628661	0.230471	-2.72773	0.00637726	0.0406763	ENSMUSG00000033128	Gga1	-0.628661
ENSMUSG00000022205	3371.31	-0.630291	0.215218	-2.92862	0.00340475	0.0255592	ENSMUSG00000022205	Sub1	-0.630291
ENSMUSG00000016757	2000.72	-0.633441	0.213059	-2.97308	0.00294825	0.0228529	ENSMUSG00000016757	Ttll12	-0.633441
ENSMUSG00000076431	7254.74	-0.636509	0.225748	-2.81955	0.0048091	0.0328885	ENSMUSG00000076431	Sox4	-0.636509
ENSMUSG00000024137	471.175	-0.63709	0.212971	-2.99144	0.00277667	0.0218329	ENSMUSG00000024137	E4f1	-0.63709
ENSMUSG00000018040	2163.45	-0.637914	0.211451	-3.01684	0.00255421	0.0204794	ENSMUSG00000018040	Rrp7a	-0.637914
ENSMUSG00000040383	1457.3	-0.641843	0.213929	-3.00025	0.00269755	0.0213326	ENSMUSG00000040383	Aqr	-0.641843
ENSMUSG00000090553	1106.8	-0.64268	0.219622	-2.9263	0.00343023	0.025673	ENSMUSG00000090553	Snrpe	-0.64268
ENSMUSG00000000346	6066.37	-0.644065	0.187936	-3.42704	0.000610193	0.00651455	ENSMUSG00000000346	Dazap2	-0.644065
ENSMUSG00000002210	667.413	-0.644201	0.243706	-2.64335	0.00820893	0.0492536	ENSMUSG00000002210	Smg9	-0.644201
ENSMUSG00000039001	8994.91	-0.64757	0.213381	-3.0348	0.00240692	0.0195435	ENSMUSG00000039001	Rps21	-0.64757
ENSMUSG00000060992	6602.89	-0.651135	0.207868	-3.13244	0.0017336	0.0150829	ENSMUSG00000060992	Copz1	-0.651135
ENSMUSG00000054499	779.956	-0.653106	0.247126	-2.64281	0.00822211	0.0493161	ENSMUSG00000054499	Dedd2	-0.653106
ENSMUSG00000024516	2234.15	-0.653704	0.225036	-2.90489	0.00367384	0.0270184	ENSMUSG00000024516	Sec11c	-0.653704
ENSMUSG00000033105	905.385	-0.655164	0.199167	-3.28952	0.00100359	0.00979202	ENSMUSG00000033105	Lss	-0.655164
ENSMUSG00000026917	1425.89	-0.656587	0.237429	-2.7654	0.00568522	0.0373535	ENSMUSG00000026917	Wdr5	-0.656587
ENSMUSG00000002718	1758.7	-0.658069	0.243901	-2.6981	0.00697361	0.0435644	ENSMUSG00000002718	Cse1l	-0.658069
ENSMUSG00000042406	6225.4	-0.658108	0.206207	-3.19149	0.00141541	0.0128768	ENSMUSG00000042406	Atf4	-0.658108
ENSMUSG00000031504	288.107	-0.660204	0.235741	-2.80055	0.00510155	0.0343894	ENSMUSG00000031504	Rab20	-0.660204
ENSMUSG00000021143	1149.55	-0.662779	0.24963	-2.65504	0.00792988	0.0479813	ENSMUSG00000021143	Pacs2	-0.662779
ENSMUSG00000030282	4075.67	-0.663687	0.187182	-3.54568	0.000391599	0.00458547	ENSMUSG00000030282	Cmas	-0.663687
ENSMUSG00000042305	1860.1	-0.664428	0.212297	-3.12971	0.00174981	0.0151597	ENSMUSG00000042305	Tmem183a	-0.664428
ENSMUSG00000000295	445.787	-0.665148	0.244698	-2.71825	0.00656291	0.0415643	ENSMUSG00000000295	Hddc2	-0.665148
ENSMUSG00000019996	1393.85	-0.665318	0.248045	-2.68224	0.00731301	0.0450248	ENSMUSG00000019996	Map7	-0.665318
ENSMUSG00000042292	923.61	-0.668002	0.246528	-2.70964	0.00673571	0.0424336	ENSMUSG00000042292	Mrtfa	-0.668002
ENSMUSG00000026857	1025.12	-0.669461	0.251746	-2.65927	0.00783109	0.0474637	ENSMUSG00000026857	Ntmt1	-0.669461
ENSMUSG00000033767	960.733	-0.669713	0.202239	-3.31149	0.000928018	0.00921533	ENSMUSG00000033767	Tmem131l	-0.669713
ENSMUSG00000027498	1078.06	-0.676928	0.24617	-2.74984	0.00596247	0.0386482	ENSMUSG00000027498	Cstf1	-0.676928
ENSMUSG00000032041	607.465	-0.677755	0.248165	-2.73107	0.00631292	0.0404244	ENSMUSG00000032041	Tirap	-0.677755
ENSMUSG00000026939	404.043	-0.679123	0.235659	-2.8818	0.00395404	0.028532	ENSMUSG00000026939	Tmem141	-0.679123
ENSMUSG00000033161	32362.3	-0.680932	0.232701	-2.92622	0.00343114	0.025673	ENSMUSG00000033161	Atp1a1	-0.680932
ENSMUSG00000022427	2271.95	-0.681156	0.21322	-3.19462	0.00140015	0.0127704	ENSMUSG00000022427	Tomm22	-0.681156
ENSMUSG00000022336	4117.14	-0.68358	0.208305	-3.28162	0.00103212	0.0100211	ENSMUSG00000022336	Eif3e	-0.68358
ENSMUSG00000093587	522.061	-0.683915	0.231284	-2.95704	0.0031061	0.0238166	ENSMUSG00000093587	Gm20554	-0.683915
ENSMUSG00000024067	693.117	-0.686354	0.218682	-3.1386	0.00169756	0.0148187	ENSMUSG00000024067	Dpy30	-0.686354
ENSMUSG00000022895	1905.69	-0.686554	0.208119	-3.29885	0.000970825	0.00955684	ENSMUSG00000022895	Ets2	-0.686554
ENSMUSG00000041453	8632.23	-0.688861	0.23217	-2.96705	0.00300669	0.0232034	ENSMUSG00000041453	Rpl21	-0.688861
ENSMUSG00000006307	1560.48	-0.689561	0.237804	-2.89971	0.00373514	0.0273536	ENSMUSG00000006307	Kmt2b	-0.689561
ENSMUSG00000054792	1375.25	-0.692503	0.209925	-3.29881	0.00097095	0.00955684	ENSMUSG00000054792	Klhl18	-0.692503
ENSMUSG00000016619	1566.01	-0.693983	0.251453	-2.75989	0.00578203	0.0377678	ENSMUSG00000016619	Nup50	-0.693983
ENSMUSG00000030400	590.155	-0.694215	0.229063	-3.03068	0.00244006	0.019741	ENSMUSG00000030400	Ercc2	-0.694215
ENSMUSG00000023832	533.347	-0.694531	0.239857	-2.8956	0.00378429	0.0275996	ENSMUSG00000023832	Acat2	-0.694531
ENSMUSG00000045975	756.971	-0.694908	0.218407	-3.1817	0.00146412	0.0132426	ENSMUSG00000045975	C2cd2	-0.694908
ENSMUSG00000037740	1082.69	-0.69762	0.241525	-2.8884	0.00387208	0.0280898	ENSMUSG00000037740	Mrps26	-0.69762
ENSMUSG00000001632	1041.27	-0.700373	0.234254	-2.9898	0.00279162	0.0219403	ENSMUSG00000001632	Brpf1	-0.700373
ENSMUSG00000025290	12706.4	-0.700395	0.265161	-2.64139	0.0082566	0.0495064	ENSMUSG00000025290	Rps24	-0.700395
ENSMUSG00000032717	1587.42	-0.712934	0.243514	-2.92769	0.00341487	0.025603	ENSMUSG00000032717	Mdfi	-0.712934
ENSMUSG00000022570	1534.56	-0.714017	0.261055	-2.73512	0.00623572	0.0400446	ENSMUSG00000022570	Tsta3	-0.714017
ENSMUSG00000027804	969.184	-0.714173	0.242914	-2.94002	0.00328192	0.0248349	ENSMUSG00000027804	Ppid	-0.714173
ENSMUSG00000035772	908.643	-0.714692	0.227512	-3.14133	0.0016818	0.0147069	ENSMUSG00000035772	Mrps2	-0.714692
ENSMUSG00000047030	637.158	-0.715266	0.269439	-2.65465	0.00793917	0.048005	ENSMUSG00000047030	Spata2	-0.715266
ENSMUSG00000034101	1661.18	-0.71552	0.262119	-2.72975	0.00633822	0.0405284	ENSMUSG00000034101	Ctnnd1	-0.71552
ENSMUSG00000054766	4867.89	-0.717609	0.249596	-2.87508	0.00403922	0.0290202	ENSMUSG00000054766	Set	-0.717609
ENSMUSG00000004099	2317.92	-0.718177	0.241719	-2.97112	0.00296715	0.0229576	ENSMUSG00000004099	Dnmt1	-0.718177
ENSMUSG00000029993	870.302	-0.719804	0.23618	-3.0477	0.00230603	0.0189131	ENSMUSG00000029993	Nfu1	-0.719804
ENSMUSG00000039087	1466.41	-0.721772	0.241859	-2.98426	0.00284264	0.0222344	ENSMUSG00000039087	Rreb1	-0.721772
ENSMUSG00000056851	6828.78	-0.72214	0.232101	-3.11132	0.00186256	0.0159404	ENSMUSG00000056851	Pcbp2	-0.72214
ENSMUSG00000002107	721.438	-0.722862	0.212023	-3.40936	0.000651162	0.00687838	ENSMUSG00000002107	Celf2	-0.722862
ENSMUSG00000021114	2505.67	-0.724257	0.240783	-3.00793	0.00263035	0.0208842	ENSMUSG00000021114	Atp6v1d	-0.724257
ENSMUSG00000022562	724.9	-0.724324	0.228903	-3.16432	0.00155445	0.0138119	ENSMUSG00000022562	Oplah	-0.724324
ENSMUSG00000060376	1004.71	-0.72511	0.270367	-2.68194	0.00731956	0.0450342	ENSMUSG00000060376	Bckdha	-0.72511
ENSMUSG00000063931	1795.36	-0.726766	0.248691	-2.92237	0.00347381	0.0259362	ENSMUSG00000063931	Pepd	-0.726766
ENSMUSG00000018428	807.702	-0.728606	0.273751	-2.66156	0.00777787	0.0472051	ENSMUSG00000018428	Akap1	-0.728606
ENSMUSG00000033819	1194.38	-0.729524	0.236091	-3.09002	0.00200145	0.0168869	ENSMUSG00000033819	Ppp1r16a	-0.729524
ENSMUSG00000020847	294.266	-0.730282	0.266876	-2.73641	0.00621135	0.0399024	ENSMUSG00000020847	Rph3al	-0.730282
ENSMUSG00000025464	267.612	-0.730589	0.253378	-2.8834	0.00393412	0.0284362	ENSMUSG00000025464	Paox	-0.730589
ENSMUSG00000025153	5310.11	-0.732253	0.256583	-2.85386	0.00431912	0.0304567	ENSMUSG00000025153	Fasn	-0.732253
ENSMUSG00000003660	2918.16	-0.733518	0.259892	-2.8224	0.00476663	0.0327647	ENSMUSG00000003660	Snrnp200	-0.733518
ENSMUSG00000003360	2961.89	-0.733697	0.207949	-3.52825	0.000418315	0.00482883	ENSMUSG00000003360	Ddx23	-0.733697
ENSMUSG00000040274	310.411	-0.733746	0.265124	-2.76756	0.00564772	0.037189	ENSMUSG00000040274	Cdk6	-0.733746
ENSMUSG00000017664	2214.13	-0.733818	0.21277	-3.44888	0.000562922	0.00613424	ENSMUSG00000017664	Slc35c2	-0.733818
ENSMUSG00000019952	256.039	-0.734051	0.271892	-2.69979	0.00693834	0.0433895	ENSMUSG00000019952	Poc1b	-0.734051
ENSMUSG00000058587	2847.83	-0.735051	0.235749	-3.11794	0.00182121	0.0156764	ENSMUSG00000058587	Tmod3	-0.735051
ENSMUSG00000045817	2521.98	-0.735713	0.259452	-2.83565	0.00457332	0.0318476	ENSMUSG00000045817	Zfp36l2	-0.735713
ENSMUSG00000028173	7999.36	-0.73633	0.253432	-2.90543	0.00366745	0.0270184	ENSMUSG00000028173	Wls	-0.73633
ENSMUSG00000029669	1220.2	-0.737059	0.248474	-2.96634	0.00301364	0.023247	ENSMUSG00000029669	Tspan12	-0.737059
ENSMUSG00000039648	858.49	-0.737088	0.250727	-2.93981	0.00328414	0.0248413	ENSMUSG00000039648	Kyat1	-0.737088
ENSMUSG00000023072	503.656	-0.743546	0.281746	-2.63907	0.0083134	0.0497969	ENSMUSG00000023072	Cep89	-0.743546
ENSMUSG00000000958	1116.8	-0.746371	0.282047	-2.64627	0.00813857	0.0489463	ENSMUSG00000000958	Slc7a7	-0.746371
ENSMUSG00000059883	781.358	-0.746662	0.22474	-3.32234	0.000892654	0.00893352	ENSMUSG00000059883	Irak4	-0.746662
ENSMUSG00000035873	221.665	-0.7473	0.256348	-2.91518	0.00355488	0.026362	ENSMUSG00000035873	Pawr	-0.7473
ENSMUSG00000030008	895.569	-0.747306	0.27813	-2.68689	0.00721198	0.0445868	ENSMUSG00000030008	Pradc1	-0.747306
ENSMUSG00000040888	558.153	-0.74957	0.275778	-2.71802	0.00656744	0.0415783	ENSMUSG00000040888	Gfer	-0.74957
ENSMUSG00000027566	5693.16	-0.750348	0.270598	-2.77292	0.00555557	0.0367851	ENSMUSG00000027566	Psma7	-0.750348
ENSMUSG00000039117	689.374	-0.750868	0.270871	-2.77205	0.00557037	0.036815	ENSMUSG00000039117	Taf4	-0.750868
ENSMUSG00000040532	838.246	-0.751822	0.254353	-2.95582	0.00311836	0.0238799	ENSMUSG00000040532	Abhd11	-0.751822
ENSMUSG00000024188	985.22	-0.752171	0.270198	-2.78378	0.00537303	0.0357616	ENSMUSG00000024188	Luc7l	-0.752171
ENSMUSG00000022814	924.988	-0.753036	0.253731	-2.96785	0.00299888	0.0231631	ENSMUSG00000022814	Umps	-0.753036
ENSMUSG00000033416	583.807	-0.753593	0.246987	-3.05114	0.00227973	0.0187489	ENSMUSG00000033416	Gucd1	-0.753593
ENSMUSG00000049922	1239.15	-0.753943	0.215929	-3.49162	0.000480103	0.00538244	ENSMUSG00000049922	Slc35c1	-0.753943
ENSMUSG00000022453	2529.11	-0.755214	0.280512	-2.69227	0.00709676	0.0440723	ENSMUSG00000022453	Naga	-0.755214
ENSMUSG00000042303	1016.69	-0.755623	0.280171	-2.69701	0.0069966	0.0436768	ENSMUSG00000042303	Sgsm3	-0.755623
ENSMUSG00000069633	153.752	-0.756948	0.286202	-2.6448	0.00817388	0.0491091	ENSMUSG00000069633	Pex11g	-0.756948
ENSMUSG00000001156	484.961	-0.756991	0.223704	-3.38389	0.000714663	0.0074305	ENSMUSG00000001156	Mxd1	-0.756991
ENSMUSG00000048755	636.995	-0.757214	0.241922	-3.13	0.00174806	0.0151561	ENSMUSG00000048755	Mcat	-0.757214
ENSMUSG00000056952	1545.66	-0.758817	0.249894	-3.03655	0.00239303	0.0194926	ENSMUSG00000056952	Tatdn2	-0.758817
ENSMUSG00000018841	581.068	-0.759647	0.268029	-2.8342	0.00459409	0.0319507	ENSMUSG00000018841	Rad51d	-0.759647
ENSMUSG00000050628	1058.33	-0.761064	0.26929	-2.82619	0.00471053	0.0325878	ENSMUSG00000050628	Ubald2	-0.761064
ENSMUSG00000022751	476.925	-0.761246	0.270114	-2.81824	0.00482882	0.0329982	ENSMUSG00000022751	Nit2	-0.761246
ENSMUSG00000039069	517.197	-0.765146	0.26278	-2.91174	0.00359426	0.0265696	ENSMUSG00000039069	Mtg2	-0.765146
ENSMUSG00000038980	184.164	-0.765388	0.2727	-2.80671	0.0050051	0.0338942	ENSMUSG00000038980	Rbbp8nl	-0.765388
ENSMUSG00000032586	236.707	-0.765421	0.284358	-2.69175	0.00710779	0.0441102	ENSMUSG00000032586	Traip	-0.765421
ENSMUSG00000036478	4621.71	-0.766256	0.200051	-3.8303	0.000127985	0.00183315	ENSMUSG00000036478	Btg1	-0.766256
ENSMUSG00000026966	1547.22	-0.767169	0.285334	-2.68867	0.0071738	0.0444121	ENSMUSG00000026966	Ssna1	-0.767169
ENSMUSG00000050891	212.384	-0.767466	0.285619	-2.68702	0.00720919	0.0445849	ENSMUSG00000050891	Tatdn1	-0.767466
ENSMUSG00000022313	291.663	-0.767708	0.235203	-3.26402	0.00109843	0.0105449	ENSMUSG00000022313	Utp23	-0.767708
ENSMUSG00000068329	633.685	-0.768493	0.264826	-2.90188	0.00370934	0.0272069	ENSMUSG00000068329	Htra2	-0.768493
ENSMUSG00000020669	575.946	-0.768656	0.272321	-2.82262	0.00476337	0.0327635	ENSMUSG00000020669	Sh3yl1	-0.768656
ENSMUSG00000024068	832.719	-0.76903	0.23225	-3.31122	0.000928905	0.00921902	ENSMUSG00000024068	Spast	-0.76903
ENSMUSG00000061143	388.736	-0.771069	0.289012	-2.66795	0.00763161	0.0465383	ENSMUSG00000061143	Maml3	-0.771069
ENSMUSG00000027185	714.04	-0.771174	0.219819	-3.50823	0.0004511	0.00511819	ENSMUSG00000027185	Nat10	-0.771174
ENSMUSG00000029802	1234.4	-0.776098	0.283042	-2.74199	0.00610684	0.0394149	ENSMUSG00000029802	Abcg2	-0.776098
ENSMUSG00000001855	1227.68	-0.779657	0.208284	-3.74325	0.000181656	0.00243259	ENSMUSG00000001855	Nup214	-0.779657
ENSMUSG00000049327	3308.65	-0.781756	0.266915	-2.92886	0.00340211	0.0255501	ENSMUSG00000049327	Kmt5a	-0.781756
ENSMUSG00000063480	775.728	-0.784374	0.204717	-3.8315	0.000127366	0.00182575	ENSMUSG00000063480	Snu13	-0.784374
ENSMUSG00000060477	702.114	-0.784537	0.273774	-2.86564	0.00416167	0.0296855	ENSMUSG00000060477	Irak2	-0.784537
ENSMUSG00000027569	369.3	-0.784953	0.274962	-2.85477	0.00430675	0.0303907	ENSMUSG00000027569	Mrgbp	-0.784953
ENSMUSG00000040174	552.53	-0.785766	0.248464	-3.16249	0.00156423	0.013885	ENSMUSG00000040174	Alkbh3	-0.785766
ENSMUSG00000031150	901.143	-0.788026	0.295407	-2.66759	0.00763968	0.0465716	ENSMUSG00000031150	Ccdc120	-0.788026
ENSMUSG00000008604	1752.37	-0.788027	0.254071	-3.1016	0.00192476	0.0163753	ENSMUSG00000008604	Ubqln4	-0.788027
ENSMUSG00000043091	2419.49	-0.788392	0.271361	-2.90532	0.00366876	0.0270184	ENSMUSG00000043091	Tuba1c	-0.788392
ENSMUSG00000027506	3495.89	-0.788772	0.213267	-3.69851	0.000216866	0.00281564	ENSMUSG00000027506	Tpd52	-0.788772
ENSMUSG00000072825	3491.47	-0.790092	0.28423	-2.77976	0.00543988	0.0361394	ENSMUSG00000072825	Cep170b	-0.790092
ENSMUSG00000037525	314.237	-0.791954	0.254315	-3.11407	0.00184529	0.0158456	ENSMUSG00000037525	Bcdin3d	-0.791954
ENSMUSG00000030199	1984.09	-0.792407	0.259009	-3.05938	0.00221796	0.0183082	ENSMUSG00000030199	Etv6	-0.792407
ENSMUSG00000068114	405.301	-0.796029	0.239025	-3.33032	0.000867469	0.00874499	ENSMUSG00000068114	Ccdc134	-0.796029
ENSMUSG00000022142	805.498	-0.799654	0.30151	-2.65217	0.00799765	0.0482771	ENSMUSG00000022142	Nup155	-0.799654
ENSMUSG00000033047	4464.66	-0.800144	0.220356	-3.63114	0.000282172	0.00349136	ENSMUSG00000033047	Eif3l	-0.800144
ENSMUSG00000039108	1328.2	-0.800186	0.22187	-3.60655	0.000310294	0.00379733	ENSMUSG00000039108	Lsm14b	-0.800186
ENSMUSG00000026456	945.841	-0.800466	0.220712	-3.62674	0.000287024	0.00354161	ENSMUSG00000026456	Cyb5r1	-0.800466
ENSMUSG00000025722	649.31	-0.800751	0.256684	-3.1196	0.00181098	0.0156259	ENSMUSG00000025722	Wdr73	-0.800751
ENSMUSG00000058624	397.17	-0.80097	0.269927	-2.96736	0.00300369	0.0231902	ENSMUSG00000058624	Gda	-0.80097
ENSMUSG00000090733	10878	-0.802273	0.277302	-2.89313	0.0038142	0.0277599	ENSMUSG00000090733	Rps27	-0.802273
ENSMUSG00000027215	6493.64	-0.804075	0.284778	-2.82352	0.00475	0.0327166	ENSMUSG00000027215	Cd82	-0.804075
ENSMUSG00000045665	2028.73	-0.804392	0.200058	-4.02079	5.80039e-05	0.000949271	ENSMUSG00000045665	Mfsd5	-0.804392
ENSMUSG00000030541	1697.22	-0.807166	0.266014	-3.0343	0.00241098	0.0195526	ENSMUSG00000030541	Idh2	-0.807166
ENSMUSG00000036432	679.963	-0.807688	0.263366	-3.06679	0.00216371	0.0179597	ENSMUSG00000036432	Siah2	-0.807688
ENSMUSG00000098176	163.387	-0.807744	0.292268	-2.76371	0.00571477	0.0374926	ENSMUSG00000098176	Ccdc166	-0.807744
ENSMUSG00000037204	1026.86	-0.808507	0.228177	-3.54333	0.000395108	0.00461346	ENSMUSG00000037204	Atg101	-0.808507
ENSMUSG00000032577	1132.94	-0.811986	0.26349	-3.08166	0.00205853	0.0172708	ENSMUSG00000032577	Mapkapk3	-0.811986
ENSMUSG00000068328	2799.93	-0.81267	0.307424	-2.64349	0.00820568	0.0492506	ENSMUSG00000068328	Aup1	-0.81267
ENSMUSG00000059851	912.869	-0.812854	0.265123	-3.06595	0.00216983	0.018001	ENSMUSG00000059851	Kmt5c	-0.812854
ENSMUSG00000052369	2095	-0.813614	0.294023	-2.76718	0.00565444	0.0372058	ENSMUSG00000052369	Tmem106c	-0.813614
ENSMUSG00000008348	3506.49	-0.813983	0.293313	-2.77513	0.00551793	0.0365765	ENSMUSG00000008348	Ubc	-0.813983
ENSMUSG00000033526	835.552	-0.81698	0.250532	-3.26098	0.00111027	0.0106301	ENSMUSG00000033526	Ppip5k1	-0.81698
ENSMUSG00000027327	927.241	-0.81725	0.306097	-2.66991	0.00758718	0.0463305	ENSMUSG00000027327	1700037H04Rik	-0.81725
ENSMUSG00000027808	8774.17	-0.81829	0.224429	-3.6461	0.000266253	0.0033289	ENSMUSG00000027808	Serp1	-0.81829
ENSMUSG00000021276	1198.42	-0.818919	0.297142	-2.75599	0.00585152	0.0380413	ENSMUSG00000021276	Cinp	-0.818919
ENSMUSG00000024855	2750.41	-0.819171	0.254375	-3.22033	0.00128042	0.0119151	ENSMUSG00000024855	Pacs1	-0.819171
ENSMUSG00000022312	9091.24	-0.819593	0.269974	-3.03582	0.00239883	0.0195025	ENSMUSG00000022312	Eif3h	-0.819593
ENSMUSG00000001666	203.206	-0.820051	0.270135	-3.03571	0.00239969	0.0195025	ENSMUSG00000001666	Ddt	-0.820051
ENSMUSG00000002635	560.42	-0.82019	0.291331	-2.81532	0.0048729	0.0332613	ENSMUSG00000002635	Pdcd2l	-0.82019
ENSMUSG00000028066	795.635	-0.821055	0.306891	-2.67539	0.00746422	0.045742	ENSMUSG00000028066	Pmf1	-0.821055
ENSMUSG00000022234	7621.66	-0.821971	0.201887	-4.07144	4.67243e-05	0.000786232	ENSMUSG00000022234	Cct5	-0.821971
ENSMUSG00000027076	340.528	-0.824819	0.285425	-2.88979	0.00385501	0.028	ENSMUSG00000027076	Timm10	-0.824819
ENSMUSG00000040479	7745.26	-0.828919	0.241057	-3.43868	0.000584564	0.00630864	ENSMUSG00000040479	Dgkz	-0.828919
ENSMUSG00000042419	447.668	-0.830052	0.28312	-2.9318	0.00337001	0.0253622	ENSMUSG00000042419	Nfkbil1	-0.830052
ENSMUSG00000036781	3169.96	-0.831723	0.240841	-3.45341	0.000553555	0.00605479	ENSMUSG00000036781	Rps27l	-0.831723
ENSMUSG00000005968	445.171	-0.832498	0.264418	-3.14842	0.00164158	0.0144569	ENSMUSG00000005968	Tuft1	-0.832498
ENSMUSG00000030978	2219.83	-0.833449	0.298222	-2.79473	0.00519429	0.0349225	ENSMUSG00000030978	Rrm1	-0.833449
ENSMUSG00000021990	2110.15	-0.833876	0.243231	-3.42833	0.000607297	0.00649525	ENSMUSG00000021990	Spata13	-0.833876
ENSMUSG00000008668	17729.9	-0.834399	0.297089	-2.80858	0.00497601	0.0337848	ENSMUSG00000008668	Rps18	-0.834399
ENSMUSG00000052698	2126.17	-0.83497	0.273301	-3.05514	0.00224959	0.0185351	ENSMUSG00000052698	Tln2	-0.83497
ENSMUSG00000032477	541.967	-0.835172	0.242693	-3.44127	0.000578989	0.00627115	ENSMUSG00000032477	Cdc25a	-0.835172
ENSMUSG00000035757	513.389	-0.835416	0.275257	-3.03504	0.00240507	0.0195374	ENSMUSG00000035757	Selenoo	-0.835416
ENSMUSG00000041849	663.286	-0.83612	0.215732	-3.87573	0.000106305	0.00157556	ENSMUSG00000041849	Card6	-0.83612
ENSMUSG00000052151	6836.82	-0.836604	0.208484	-4.0128	6.00027e-05	0.000973088	ENSMUSG00000052151	Plpp2	-0.836604
ENSMUSG00000073968	560.442	-0.836669	0.296356	-2.82319	0.00475477	0.0327169	ENSMUSG00000073968	Trim68	-0.836669
ENSMUSG00000039660	942.359	-0.839033	0.289632	-2.8969	0.00376874	0.0275186	ENSMUSG00000039660	Spout1	-0.839033
ENSMUSG00000032352	880.846	-0.83961	0.274043	-3.06379	0.00218555	0.0180906	ENSMUSG00000032352	Lrrc1	-0.83961
ENSMUSG00000022742	585.358	-0.839908	0.260171	-3.22829	0.00124532	0.0116308	ENSMUSG00000022742	Cpox	-0.839908
ENSMUSG00000027395	672.465	-0.841223	0.279191	-3.01308	0.00258615	0.0206431	ENSMUSG00000027395	Polr1b	-0.841223
ENSMUSG00000021365	1401.85	-0.846787	0.311053	-2.72233	0.00648238	0.0411562	ENSMUSG00000021365	Nedd9	-0.846787
ENSMUSG00000039356	796.355	-0.847999	0.238728	-3.55215	0.000382098	0.00449185	ENSMUSG00000039356	Exosc2	-0.847999
ENSMUSG00000090862	8778.69	-0.849399	0.292929	-2.89968	0.00373545	0.0273536	ENSMUSG00000090862	Rps13	-0.849399
ENSMUSG00000005087	2806.64	-0.852278	0.224477	-3.79673	0.000146617	0.00204124	ENSMUSG00000005087	Cd44	-0.852278
ENSMUSG00000056305	868.454	-0.853093	0.298552	-2.85743	0.00427084	0.0301995	ENSMUSG00000056305	Usp39	-0.853093
ENSMUSG00000052253	1525.9	-0.854425	0.240901	-3.54679	0.000389957	0.00456924	ENSMUSG00000052253	Zfp622	-0.854425
ENSMUSG00000031822	631.356	-0.854697	0.273966	-3.11972	0.0018102	0.0156259	ENSMUSG00000031822	Gse1	-0.854697
ENSMUSG00000061787	12630.6	-0.85489	0.280132	-3.05174	0.00227521	0.0187203	ENSMUSG00000061787	Rps17	-0.85489
ENSMUSG00000002825	403.071	-0.855641	0.318931	-2.68284	0.00729988	0.0449863	ENSMUSG00000002825	Qtrt1	-0.855641
ENSMUSG00000026510	1300.19	-0.859175	0.204251	-4.20646	2.59404e-05	0.0004825	ENSMUSG00000026510	Trp53bp2	-0.859175
ENSMUSG00000028134	362.693	-0.85957	0.297856	-2.88586	0.00390345	0.0282673	ENSMUSG00000028134	Ptbp2	-0.85957
ENSMUSG00000029632	3480.87	-0.861574	0.255424	-3.37311	0.000743243	0.00769046	ENSMUSG00000029632	Ndufa4	-0.861574
ENSMUSG00000023004	2691.69	-0.861756	0.317785	-2.71176	0.00669272	0.0422073	ENSMUSG00000023004	Tuba1b	-0.861756
ENSMUSG00000030726	828.866	-0.862401	0.288525	-2.989	0.00279894	0.021979	ENSMUSG00000030726	Pold3	-0.862401
ENSMUSG00000029657	927.458	-0.862744	0.209726	-4.11366	3.89428e-05	0.000675086	ENSMUSG00000029657	Hsph1	-0.862744
ENSMUSG00000021287	254.659	-0.863097	0.325225	-2.65384	0.00795804	0.0480867	ENSMUSG00000021287	Xrcc3	-0.863097
ENSMUSG00000038618	627.537	-0.863836	0.248313	-3.47881	0.000503641	0.0056112	ENSMUSG00000038618	Rassf7	-0.863836
ENSMUSG00000031015	691.026	-0.863926	0.266009	-3.24773	0.00116331	0.0110084	ENSMUSG00000031015	Swap70	-0.863926
ENSMUSG00000028096	765.381	-0.866117	0.261448	-3.31277	0.000923771	0.00919569	ENSMUSG00000028096	Gpr89	-0.866117
ENSMUSG00000055652	1197.65	-0.866623	0.207741	-4.17166	3.02391e-05	0.000547423	ENSMUSG00000055652	Klhl25	-0.866623
ENSMUSG00000021215	657.911	-0.866678	0.232874	-3.72166	0.000197916	0.00261319	ENSMUSG00000021215	Net1	-0.866678
ENSMUSG00000038342	1850.04	-0.867574	0.253319	-3.42483	0.000615178	0.00655995	ENSMUSG00000038342	Mlxip	-0.867574
ENSMUSG00000022472	1822.37	-0.868343	0.230383	-3.76912	0.000163823	0.00224242	ENSMUSG00000022472	Desi1	-0.868343
ENSMUSG00000009566	1117.43	-0.8692	0.301118	-2.88658	0.0038946	0.0282303	ENSMUSG00000009566	Fpgs	-0.8692
ENSMUSG00000034892	11273	-0.869494	0.323332	-2.68917	0.00716301	0.0443606	ENSMUSG00000034892	Rps29	-0.869494
ENSMUSG00000023022	4068.79	-0.869811	0.268785	-3.23608	0.00121183	0.0113953	ENSMUSG00000023022	Lima1	-0.869811
ENSMUSG00000006471	213.374	-0.871482	0.266747	-3.26708	0.00108664	0.0104429	ENSMUSG00000006471	Ndor1	-0.871482
ENSMUSG00000022386	332.038	-0.872547	0.251302	-3.4721	0.000516396	0.00572125	ENSMUSG00000022386	Trmu	-0.872547
ENSMUSG00000024799	262.133	-0.872649	0.303621	-2.87414	0.0040513	0.0290836	ENSMUSG00000024799	Tm7sf2	-0.872649
ENSMUSG00000033307	6889.82	-0.874569	0.316315	-2.76487	0.00569456	0.0374011	ENSMUSG00000033307	Mif	-0.874569
ENSMUSG00000024812	2357.81	-0.874864	0.242626	-3.60582	0.000311171	0.00380091	ENSMUSG00000024812	Tjp2	-0.874864
ENSMUSG00000021023	540.04	-0.877183	0.274833	-3.1917	0.00141439	0.012874	ENSMUSG00000021023	Prorp	-0.877183
ENSMUSG00000081534	2473.29	-0.877919	0.229234	-3.82979	0.000128254	0.00183554	ENSMUSG00000081534	Slc48a1	-0.877919
ENSMUSG00000051373	335.655	-0.878025	0.310326	-2.82936	0.00466408	0.0323236	ENSMUSG00000051373	Plpp7	-0.878025
ENSMUSG00000063320	185.302	-0.879508	0.252788	-3.47923	0.000502848	0.00560585	ENSMUSG00000063320	1190007I07Rik	-0.879508
ENSMUSG00000037326	500.404	-0.880196	0.260645	-3.37699	0.000732836	0.0075886	ENSMUSG00000037326	Capn15	-0.880196
ENSMUSG00000032040	755.425	-0.880312	0.315972	-2.78605	0.00533548	0.0356043	ENSMUSG00000032040	Dcps	-0.880312
ENSMUSG00000057278	510.513	-0.880384	0.31318	-2.81111	0.00493705	0.0335967	ENSMUSG00000057278	Snrpg	-0.880384
ENSMUSG00000017299	732.799	-0.881357	0.250488	-3.51856	0.000433898	0.00496707	ENSMUSG00000017299	Dnttip1	-0.881357
ENSMUSG00000031827	9385.73	-0.882096	0.299413	-2.94609	0.0032182	0.0244665	ENSMUSG00000031827	Cotl1	-0.882096
ENSMUSG00000028068	553.738	-0.882512	0.312773	-2.82158	0.00477883	0.0327914	ENSMUSG00000028068	Iqgap3	-0.882512
ENSMUSG00000055760	194.971	-0.88279	0.317058	-2.78432	0.00536401	0.0357281	ENSMUSG00000055760	Gemin6	-0.88279
ENSMUSG00000022437	3023.08	-0.885586	0.245586	-3.60601	0.000310943	0.00380091	ENSMUSG00000022437	Samm50	-0.885586
ENSMUSG00000054717	869.066	-0.886017	0.333563	-2.65622	0.00790216	0.0478621	ENSMUSG00000054717	Hmgb2	-0.886017
ENSMUSG00000025076	706.602	-0.887091	0.312109	-2.84225	0.00447961	0.0313829	ENSMUSG00000025076	Casp7	-0.887091
ENSMUSG00000039982	618.866	-0.890758	0.302879	-2.94097	0.00327186	0.0247798	ENSMUSG00000039982	Dtx4	-0.890758
ENSMUSG00000022471	1065.22	-0.891094	0.259423	-3.4349	0.000592763	0.00638174	ENSMUSG00000022471	Xrcc6	-0.891094
ENSMUSG00000040272	375.129	-0.891818	0.22303	-3.99865	6.3706e-05	0.00102204	ENSMUSG00000040272	Accs	-0.891818
ENSMUSG00000036833	699.618	-0.892318	0.242634	-3.67762	0.000235419	0.00302363	ENSMUSG00000036833	Pnpla7	-0.892318
ENSMUSG00000022370	1678.91	-0.894423	0.271575	-3.29347	0.000989587	0.00968703	ENSMUSG00000022370	Mrpl13	-0.894423
ENSMUSG00000069910	336.974	-0.898739	0.337131	-2.66584	0.00767951	0.0467471	ENSMUSG00000069910	Spdl1	-0.898739
ENSMUSG00000021243	997.693	-0.898925	0.311052	-2.88995	0.00385298	0.0279966	ENSMUSG00000021243	Fcf1	-0.898925
ENSMUSG00000026974	1230.61	-0.89931	0.286982	-3.13368	0.00172627	0.01504	ENSMUSG00000026974	Zmynd19	-0.89931
ENSMUSG00000031245	465.142	-0.901139	0.329172	-2.7376	0.00618902	0.0398018	ENSMUSG00000031245	Hmgn5	-0.901139
ENSMUSG00000087589	69.6072	-0.901764	0.341643	-2.63949	0.00830301	0.0497513	ENSMUSG00000087589	D430040D24Rik	-0.901764
ENSMUSG00000024664	285.446	-0.902298	0.334615	-2.69653	0.00700668	0.04371	ENSMUSG00000024664	Fads3	-0.902298
ENSMUSG00000004864	1917.12	-0.902722	0.2709	-3.33231	0.000861295	0.00869257	ENSMUSG00000004864	Mapk13	-0.902722
ENSMUSG00000027298	1196.52	-0.903434	0.215484	-4.19257	2.75807e-05	0.000509603	ENSMUSG00000027298	Tyro3	-0.903434
ENSMUSG00000026923	1949.32	-0.904629	0.298342	-3.03218	0.00242792	0.0196695	ENSMUSG00000026923	Notch1	-0.904629
ENSMUSG00000020941	314.592	-0.904747	0.271052	-3.33791	0.000844105	0.0085287	ENSMUSG00000020941	Map3k14	-0.904747
ENSMUSG00000067288	5408.5	-0.905407	0.328097	-2.75957	0.00578768	0.0377909	ENSMUSG00000067288	Rps28	-0.905407
ENSMUSG00000028780	256.002	-0.905746	0.336744	-2.68972	0.00715121	0.0443182	ENSMUSG00000028780	Sema3c	-0.905746
ENSMUSG00000042524	5525.89	-0.906597	0.258834	-3.50261	0.000460715	0.00520747	ENSMUSG00000042524	Sun2	-0.906597
ENSMUSG00000040263	561.168	-0.90743	0.282799	-3.20874	0.00133316	0.0122972	ENSMUSG00000040263	Klhdc4	-0.90743
ENSMUSG00000037894	4225.92	-0.909001	0.279415	-3.25323	0.00114101	0.0108605	ENSMUSG00000037894	H2az1	-0.909001
ENSMUSG00000025577	191.377	-0.909424	0.270222	-3.36547	0.000764134	0.00785816	ENSMUSG00000025577	Cbx2	-0.909424
ENSMUSG00000022325	197.282	-0.90957	0.313921	-2.89745	0.00376215	0.0274817	ENSMUSG00000022325	Pop1	-0.90957
ENSMUSG00000053411	765.814	-0.910085	0.25011	-3.63874	0.000273976	0.0034088	ENSMUSG00000053411	Cbx7	-0.910085
ENSMUSG00000035357	2485.49	-0.910486	0.260999	-3.48846	0.000485811	0.00543283	ENSMUSG00000035357	Pdzrn3	-0.910486
ENSMUSG00000030800	1710.47	-0.913723	0.316565	-2.88637	0.00389714	0.0282373	ENSMUSG00000030800	Prss8	-0.913723
ENSMUSG00000020656	1984.87	-0.914722	0.334086	-2.73798	0.00618172	0.0397692	ENSMUSG00000020656	Grhl1	-0.914722
ENSMUSG00000022571	1015	-0.915455	0.256624	-3.56731	0.000360668	0.00428209	ENSMUSG00000022571	Pycrl	-0.915455
ENSMUSG00000021102	2270.36	-0.916384	0.31948	-2.86836	0.00412607	0.0295257	ENSMUSG00000021102	Glrx5	-0.916384
ENSMUSG00000022332	2212.77	-0.918826	0.290041	-3.16792	0.00153536	0.0137103	ENSMUSG00000022332	Khdrbs3	-0.918826
ENSMUSG00000007029	5083.96	-0.922647	0.315943	-2.92029	0.00349701	0.0260552	ENSMUSG00000007029	Vars	-0.922647
ENSMUSG00000019961	1912.24	-0.923345	0.305929	-3.01817	0.00254306	0.0204083	ENSMUSG00000019961	Tmpo	-0.923345
ENSMUSG00000038879	1741.02	-0.924434	0.268015	-3.44918	0.000562283	0.006131	ENSMUSG00000038879	Nipal2	-0.924434
ENSMUSG00000050619	598.558	-0.926041	0.295631	-3.13242	0.00173372	0.0150829	ENSMUSG00000050619	Zscan29	-0.926041
ENSMUSG00000068290	2238.43	-0.926325	0.242418	-3.82119	0.000132808	0.00188564	ENSMUSG00000068290	Ddrgk1	-0.926325
ENSMUSG00000057841	18861.9	-0.928315	0.319632	-2.90432	0.0036805	0.0270508	ENSMUSG00000057841	Rpl32	-0.928315
ENSMUSG00000001517	654.762	-0.930198	0.32208	-2.8881	0.0038758	0.0281055	ENSMUSG00000001517	Foxm1	-0.930198
ENSMUSG00000029330	604.491	-0.930419	0.299393	-3.10768	0.00188563	0.0160993	ENSMUSG00000029330	Cds1	-0.930419
ENSMUSG00000089715	7888.79	-0.930914	0.281869	-3.30265	0.000957769	0.00945308	ENSMUSG00000089715	Cbx6	-0.930914
ENSMUSG00000076437	759.871	-0.931306	0.309027	-3.01367	0.00258109	0.0206303	ENSMUSG00000076437	Selenoh	-0.931306
ENSMUSG00000031671	300.558	-0.932049	0.344475	-2.70571	0.00681589	0.0428181	ENSMUSG00000031671	Setd6	-0.932049
ENSMUSG00000028081	12383.8	-0.933919	0.206589	-4.52066	6.16485e-06	0.000143531	ENSMUSG00000028081	Rps3a1	-0.933919
ENSMUSG00000027999	1181.51	-0.934141	0.284906	-3.27877	0.00104261	0.0100932	ENSMUSG00000027999	Pla2g12a	-0.934141
ENSMUSG00000047821	204.621	-0.941263	0.296813	-3.17123	0.00151793	0.0135817	ENSMUSG00000047821	Trim16	-0.941263
ENSMUSG00000017999	1241.36	-0.942197	0.256335	-3.67565	0.000237248	0.0030384	ENSMUSG00000017999	Ddx27	-0.942197
ENSMUSG00000019715	2609.41	-0.943131	0.277424	-3.3996	0.000674855	0.00708241	ENSMUSG00000019715	Gle1	-0.943131
ENSMUSG00000021180	135.079	-0.945183	0.308701	-3.06181	0.00220007	0.0181782	ENSMUSG00000021180	Rps6ka5	-0.945183
ENSMUSG00000046605	229.079	-0.946324	0.356534	-2.65423	0.00794887	0.0480474	ENSMUSG00000046605	B3gntl1	-0.946324
ENSMUSG00000074480	989.761	-0.950037	0.330061	-2.87837	0.00399737	0.0287772	ENSMUSG00000074480	Mex3a	-0.950037
ENSMUSG00000068747	3443.63	-0.950094	0.22391	-4.24319	2.20364e-05	0.000422872	ENSMUSG00000068747	Sort1	-0.950094
ENSMUSG00000033075	961.743	-0.95208	0.246259	-3.86618	0.000110553	0.00162908	ENSMUSG00000033075	Senp1	-0.95208
ENSMUSG00000036992	471.322	-0.952391	0.275163	-3.46119	0.000537801	0.00591449	ENSMUSG00000036992	Nxt1	-0.952391
ENSMUSG00000018654	458.721	-0.9528	0.231229	-4.12059	3.77898e-05	0.000660731	ENSMUSG00000018654	Ikzf1	-0.9528
ENSMUSG00000061477	12582.9	-0.953035	0.284633	-3.3483	0.000813087	0.00826662	ENSMUSG00000061477	Rps7	-0.953035
ENSMUSG00000015134	194.44	-0.953036	0.299911	-3.17772	0.00148436	0.0133414	ENSMUSG00000015134	Aldh1a3	-0.953036
ENSMUSG00000044224	506.949	-0.959463	0.252946	-3.79314	0.000148751	0.00206613	ENSMUSG00000044224	Dnajc21	-0.959463
ENSMUSG00000057738	17449.2	-0.961848	0.197978	-4.85836	1.18362e-06	3.47973e-05	ENSMUSG00000057738	Sptan1	-0.961848
ENSMUSG00000042622	440.435	-0.962501	0.347651	-2.76858	0.00563005	0.0370862	ENSMUSG00000042622	Maff	-0.962501
ENSMUSG00000024925	1020.35	-0.962867	0.33905	-2.83989	0.00451285	0.0315617	ENSMUSG00000024925	Rnaseh2c	-0.962867
ENSMUSG00000041859	1066.38	-0.963135	0.338761	-2.84311	0.00446752	0.0313181	ENSMUSG00000041859	Mcm3	-0.963135
ENSMUSG00000042660	889.807	-0.965449	0.29753	-3.24488	0.00117501	0.0110957	ENSMUSG00000042660	Wdr55	-0.965449
ENSMUSG00000023051	508.636	-0.965669	0.24051	-4.01509	5.94243e-05	0.000966333	ENSMUSG00000023051	Tarbp2	-0.965669
ENSMUSG00000045867	635.919	-0.965752	0.253329	-3.81225	0.00013771	0.00194548	ENSMUSG00000045867	Cradd	-0.965752
ENSMUSG00000071856	669.446	-0.965819	0.263312	-3.66796	0.000244495	0.00310897	ENSMUSG00000071856	Mcc	-0.965819
ENSMUSG00000005686	309.913	-0.966312	0.29278	-3.30047	0.000965245	0.00951638	ENSMUSG00000005686	Ampd3	-0.966312
ENSMUSG00000043953	446.528	-0.967454	0.347225	-2.78624	0.00533227	0.0355962	ENSMUSG00000043953	Ccrl2	-0.967454
ENSMUSG00000022559	1142.19	-0.967979	0.236616	-4.09093	4.29643e-05	0.00073121	ENSMUSG00000022559	Fbxl6	-0.967979
ENSMUSG00000024446	499.727	-0.968517	0.259265	-3.73563	0.000187248	0.00249999	ENSMUSG00000024446	Rpp21	-0.968517
ENSMUSG00000010080	1803.2	-0.969043	0.284968	-3.40053	0.000672551	0.00706653	ENSMUSG00000010080	Epn3	-0.969043
ENSMUSG00000015363	4141.65	-0.972097	0.187377	-5.18793	2.1265e-07	7.64515e-06	ENSMUSG00000015363	Trabd	-0.972097
ENSMUSG00000027259	255.06	-0.973681	0.312762	-3.11317	0.00185092	0.0158774	ENSMUSG00000027259	Adal	-0.973681
ENSMUSG00000022177	338.879	-0.975062	0.308467	-3.161	0.00157231	0.0139429	ENSMUSG00000022177	Haus4	-0.975062
ENSMUSG00000074876	140.089	-0.975234	0.343132	-2.84216	0.00448091	0.0313829	ENSMUSG00000074876	Spata5l1	-0.975234
ENSMUSG00000021025	1393.17	-0.975246	0.257771	-3.78338	0.000154714	0.00214065	ENSMUSG00000021025	Nfkbia	-0.975246
ENSMUSG00000027067	3453.7	-0.975286	0.296462	-3.28975	0.00100277	0.00978931	ENSMUSG00000027067	Ssrp1	-0.975286
ENSMUSG00000027496	721.766	-0.977197	0.340872	-2.86676	0.00414695	0.0296159	ENSMUSG00000027496	Aurka	-0.977197
ENSMUSG00000023927	461.14	-0.977681	0.291953	-3.34876	0.000811754	0.00825775	ENSMUSG00000023927	Satb1	-0.977681
ENSMUSG00000035064	1300.59	-0.978628	0.277007	-3.53286	0.000411085	0.00476997	ENSMUSG00000035064	Eef2k	-0.978628
ENSMUSG00000042632	977.166	-0.979291	0.287588	-3.40518	0.000661193	0.00696763	ENSMUSG00000042632	Pla2g6	-0.979291
ENSMUSG00000023026	1390.62	-0.983354	0.336647	-2.92103	0.0034888	0.0260048	ENSMUSG00000023026	Dip2b	-0.983354
ENSMUSG00000022587	60524.5	-0.983793	0.296042	-3.32316	0.000890054	0.00892247	ENSMUSG00000022587	Ly6e	-0.983793
ENSMUSG00000009621	1482.83	-0.984984	0.218933	-4.49902	6.82681e-06	0.000155902	ENSMUSG00000009621	Vav2	-0.984984
ENSMUSG00000076441	3630.32	-0.98596	0.264222	-3.73156	0.000190301	0.00253131	ENSMUSG00000076441	Ass1	-0.98596
ENSMUSG00000027405	1151.84	-0.986217	0.263731	-3.73948	0.000184404	0.0024657	ENSMUSG00000027405	Nop56	-0.986217
ENSMUSG00000029177	802.533	-0.986443	0.354382	-2.78356	0.00537659	0.035772	ENSMUSG00000029177	Cenpa	-0.986443
ENSMUSG00000008683	8055.37	-0.986987	0.291894	-3.38132	0.000721395	0.00748427	ENSMUSG00000008683	Rps15a	-0.986987
ENSMUSG00000027160	794.96	-0.98793	0.335314	-2.94628	0.00321616	0.0244665	ENSMUSG00000027160	Ccdc34	-0.98793
ENSMUSG00000037938	660.784	-0.988564	0.283356	-3.48877	0.000485252	0.0054323	ENSMUSG00000037938	Chchd5	-0.988564
ENSMUSG00000038312	2098.04	-0.989044	0.24259	-4.07702	4.5616e-05	0.000769754	ENSMUSG00000038312	Edem2	-0.989044
ENSMUSG00000019989	2593.36	-0.989837	0.277218	-3.57061	0.000356152	0.00424537	ENSMUSG00000019989	Enpp3	-0.989837
ENSMUSG00000046761	3008.4	-0.990238	0.227402	-4.35458	1.33325e-05	0.00027596	ENSMUSG00000046761	Fam83h	-0.990238
ENSMUSG00000021242	8285.71	-0.990728	0.297501	-3.33016	0.000867954	0.00874499	ENSMUSG00000021242	Npc2	-0.990728
ENSMUSG00000061360	1191.13	-0.991538	0.21992	-4.50863	6.52467e-06	0.000150488	ENSMUSG00000061360	Phf5a	-0.991538
ENSMUSG00000004951	1895.68	-0.991706	0.355337	-2.79089	0.00525636	0.0352527	ENSMUSG00000004951	Hspb1	-0.991706
ENSMUSG00000026622	440.64	-0.991866	0.33119	-2.99486	0.00274574	0.0216087	ENSMUSG00000026622	Nek2	-0.991866
ENSMUSG00000041354	1397.87	-0.994965	0.280826	-3.54299	0.000395614	0.00461346	ENSMUSG00000041354	Rgl2	-0.994965
ENSMUSG00000072620	827.931	-0.994976	0.340024	-2.92619	0.00343139	0.025673	ENSMUSG00000072620	Slfn2	-0.994976
ENSMUSG00000052563	356.986	-0.995777	0.373627	-2.66516	0.00769512	0.0467981	ENSMUSG00000052563	D930048N14Rik	-0.995777
ENSMUSG00000022272	4193.38	-0.996263	0.293656	-3.39262	0.000692274	0.007244	ENSMUSG00000022272	Myo10	-0.996263
ENSMUSG00000042606	528.201	-0.997467	0.356509	-2.79787	0.00514405	0.0346368	ENSMUSG00000042606	Hirip3	-0.997467
ENSMUSG00000022555	884.566	-0.997624	0.227134	-4.39223	1.12193e-05	0.000239989	ENSMUSG00000022555	Dgat1	-0.997624
ENSMUSG00000021638	641.517	-0.998795	0.335052	-2.98101	0.00287299	0.0224229	ENSMUSG00000021638	Ocln	-0.998795
ENSMUSG00000079553	431.424	-0.999852	0.360624	-2.77256	0.00556176	0.0367942	ENSMUSG00000079553	Kifc1	-0.999852
ENSMUSG00000069094	510.299	-0.999852	0.316853	-3.15557	0.00160186	0.0141628	ENSMUSG00000069094	Pde7a	-0.999852
ENSMUSG00000022568	2526.93	-1.00238	0.219753	-4.56141	5.08123e-06	0.000120674	ENSMUSG00000022568	Scrib	-1.00238
ENSMUSG00000057409	158.655	-1.00341	0.345267	-2.90618	0.00365868	0.0270012	ENSMUSG00000057409	Zfp53	-1.00341
ENSMUSG00000042462	828.485	-1.00439	0.375442	-2.67523	0.00746782	0.045742	ENSMUSG00000042462	Dctpp1	-1.00439
ENSMUSG00000020697	2842.87	-1.00442	0.29402	-3.41617	0.000635079	0.00674268	ENSMUSG00000020697	Lig3	-1.00442
ENSMUSG00000025133	1896.28	-1.00458	0.293699	-3.42044	0.000625196	0.00665488	ENSMUSG00000025133	Ints4	-1.00458
ENSMUSG00000052609	1212.57	-1.00472	0.332452	-3.02215	0.00250984	0.0202224	ENSMUSG00000052609	Plekhg3	-1.00472
ENSMUSG00000032815	205.427	-1.00544	0.30603	-3.28544	0.00101824	0.00991871	ENSMUSG00000032815	Fanca	-1.00544
ENSMUSG00000041926	3041.47	-1.00564	0.364173	-2.76143	0.00575481	0.0376862	ENSMUSG00000041926	Rnpep	-1.00564
ENSMUSG00000054517	185.472	-1.00617	0.269656	-3.73131	0.000190487	0.0025319	ENSMUSG00000054517	Trim65	-1.00617
ENSMUSG00000025486	394.21	-1.00653	0.303931	-3.31169	0.000927336	0.00921533	ENSMUSG00000025486	Sirt3	-1.00653
ENSMUSG00000015377	157.884	-1.00757	0.328224	-3.06978	0.00214217	0.017814	ENSMUSG00000015377	Dennd6b	-1.00757
ENSMUSG00000053137	378.713	-1.00883	0.314894	-3.20371	0.0013567	0.0124566	ENSMUSG00000053137	Mapk11	-1.00883
ENSMUSG00000026203	1238.69	-1.00897	0.256394	-3.93524	8.31132e-05	0.00129622	ENSMUSG00000026203	Dnajb2	-1.00897
ENSMUSG00000030990	1010.9	-1.00904	0.21847	-4.61866	3.86225e-06	9.57753e-05	ENSMUSG00000030990	Pgap2	-1.00904
ENSMUSG00000051495	1044.6	-1.01093	0.356436	-2.83622	0.00456515	0.0318281	ENSMUSG00000051495	Irf2bp2	-1.01093
ENSMUSG00000022426	1825.18	-1.01207	0.199377	-5.07617	3.85117e-07	1.29365e-05	ENSMUSG00000022426	Josd1	-1.01207
ENSMUSG00000051378	258.258	-1.01214	0.35181	-2.87694	0.00401555	0.0288714	ENSMUSG00000051378	Kif18b	-1.01214
ENSMUSG00000074277	1059.05	-1.01301	0.304315	-3.32882	0.000872143	0.00878225	ENSMUSG00000074277	Phldb3	-1.01301
ENSMUSG00000049124	106.537	-1.01346	0.348887	-2.90482	0.00367459	0.0270184	ENSMUSG00000049124	Gm8186	-1.01346
ENSMUSG00000027956	158.868	-1.0155	0.279548	-3.63266	0.000280516	0.00347328	ENSMUSG00000027956	Tmem144	-1.0155
ENSMUSG00000027086	236.582	-1.01587	0.384955	-2.63893	0.00831686	0.049801	ENSMUSG00000027086	Fastkd1	-1.01587
ENSMUSG00000040350	565.405	-1.01638	0.282646	-3.59596	0.000323202	0.00392578	ENSMUSG00000040350	Trim7	-1.01638
ENSMUSG00000030602	1897.28	-1.01742	0.266965	-3.81105	0.000138379	0.00195082	ENSMUSG00000030602	Pak4	-1.01742
ENSMUSG00000086549	92.8498	-1.01836	0.375308	-2.71341	0.00665954	0.0420128	ENSMUSG00000086549	Gm13648	-1.01836
ENSMUSG00000034382	903.89	-1.01961	0.284358	-3.58566	0.000336222	0.00404007	ENSMUSG00000034382	AI661453	-1.01961
ENSMUSG00000017390	43860.2	-1.02073	0.36978	-2.76036	0.00577372	0.037757	ENSMUSG00000017390	Aldoc	-1.02073
ENSMUSG00000031934	205.78	-1.02127	0.356526	-2.86451	0.00417655	0.029726	ENSMUSG00000031934	Panx1	-1.02127
ENSMUSG00000030045	820.546	-1.02279	0.328549	-3.11305	0.00185166	0.0158774	ENSMUSG00000030045	Mrpl19	-1.02279
ENSMUSG00000007080	280.492	-1.025	0.377401	-2.71593	0.00660893	0.0417819	ENSMUSG00000007080	Pole	-1.025
ENSMUSG00000001672	2004.94	-1.02554	0.267883	-3.8283	0.000129033	0.00184001	ENSMUSG00000001672	Marveld3	-1.02554
ENSMUSG00000030499	1244.05	-1.02555	0.243974	-4.20353	2.62781e-05	0.000488053	ENSMUSG00000030499	Kctd15	-1.02555
ENSMUSG00000059834	202.065	-1.02732	0.314306	-3.26852	0.0010811	0.0104118	ENSMUSG00000059834	Sclt1	-1.02732
ENSMUSG00000027715	934.402	-1.02758	0.347606	-2.95617	0.00311484	0.0238631	ENSMUSG00000027715	Ccna2	-1.02758
ENSMUSG00000049086	254.029	-1.0292	0.380096	-2.70775	0.0067742	0.0426355	ENSMUSG00000049086	Bmyc	-1.0292
ENSMUSG00000005470	255.677	-1.02985	0.349714	-2.94485	0.00323113	0.0245439	ENSMUSG00000005470	Asf1b	-1.02985
ENSMUSG00000062906	347.234	-1.0323	0.267417	-3.86025	0.000113273	0.00166233	ENSMUSG00000062906	Hdac10	-1.0323
ENSMUSG00000037826	248.247	-1.03517	0.27734	-3.73249	0.000189594	0.00252379	ENSMUSG00000037826	Ppm1k	-1.03517
ENSMUSG00000035835	499.3	-1.03675	0.306779	-3.37948	0.00072623	0.00752891	ENSMUSG00000035835	Plppr3	-1.03675
ENSMUSG00000020566	3260.33	-1.03709	0.323976	-3.20112	0.00136895	0.0125305	ENSMUSG00000020566	Atp6v1c2	-1.03709
ENSMUSG00000038056	920.898	-1.03825	0.384683	-2.69898	0.00695523	0.0434799	ENSMUSG00000038056	Kmt2c	-1.03825
ENSMUSG00000044433	1017.72	-1.03889	0.251367	-4.13295	3.58132e-05	0.000632347	ENSMUSG00000044433	Camsap3	-1.03889
ENSMUSG00000019312	1035.51	-1.03986	0.38605	-2.69358	0.00706884	0.0439752	ENSMUSG00000019312	Grb7	-1.03986
ENSMUSG00000026979	767.814	-1.04057	0.283584	-3.66934	0.000243177	0.00309882	ENSMUSG00000026979	Psd4	-1.04057
ENSMUSG00000022554	479.918	-1.04316	0.257692	-4.0481	5.16358e-05	0.000855214	ENSMUSG00000022554	Hgh1	-1.04316
ENSMUSG00000032113	131.655	-1.04459	0.356596	-2.92935	0.00339677	0.0255207	ENSMUSG00000032113	Chek1	-1.04459
ENSMUSG00000058454	1650.17	-1.04555	0.282826	-3.69679	0.000218341	0.00282727	ENSMUSG00000058454	Dhcr7	-1.04555
ENSMUSG00000002249	843.018	-1.04681	0.277505	-3.77222	0.000161804	0.00222328	ENSMUSG00000002249	Tead3	-1.04681
ENSMUSG00000022551	3876.46	-1.04743	0.254273	-4.1193	3.8003e-05	0.000663164	ENSMUSG00000022551	Cyc1	-1.04743
ENSMUSG00000022543	430.995	-1.04869	0.391608	-2.67791	0.00740829	0.0454707	ENSMUSG00000022543	4930451G09Rik	-1.04869
ENSMUSG00000022450	2159.8	-1.04976	0.25606	-4.09968	4.13717e-05	0.000709501	ENSMUSG00000022450	Ndufa6	-1.04976
ENSMUSG00000022941	73.3453	-1.051	0.357978	-2.93595	0.00332533	0.0250998	ENSMUSG00000022941	Ripply3	-1.051
ENSMUSG00000027332	1484.63	-1.05233	0.255595	-4.11719	3.83518e-05	0.0006673	ENSMUSG00000027332	Ivd	-1.05233
ENSMUSG00000027133	1616.01	-1.05236	0.232194	-4.53223	5.8365e-06	0.000136597	ENSMUSG00000027133	Nop10	-1.05236
ENSMUSG00000045917	402.331	-1.0527	0.252159	-4.17474	2.98324e-05	0.000542253	ENSMUSG00000045917	Tmem268	-1.0527
ENSMUSG00000039208	394.052	-1.05313	0.337917	-3.11653	0.00182993	0.0157288	ENSMUSG00000039208	Metrnl	-1.05313
ENSMUSG00000016554	2243.77	-1.05524	0.273485	-3.85848	0.000114093	0.00166752	ENSMUSG00000016554	Eif3d	-1.05524
ENSMUSG00000038872	826.965	-1.05597	0.349482	-3.02152	0.00251507	0.0202381	ENSMUSG00000038872	Zfhx3	-1.05597
ENSMUSG00000031995	6792.48	-1.05769	0.342358	-3.08944	0.00200534	0.0169038	ENSMUSG00000031995	St14	-1.05769
ENSMUSG00000087590	162.816	-1.05828	0.286532	-3.69341	0.000221269	0.00286036	ENSMUSG00000087590	Epb41l4aos	-1.05828
ENSMUSG00000023330	227.852	-1.0583	0.35455	-2.98491	0.00283666	0.0221974	ENSMUSG00000023330	Dtwd1	-1.0583
ENSMUSG00000055717	340.448	-1.06447	0.342391	-3.10892	0.00187771	0.0160394	ENSMUSG00000055717	Slain1	-1.06447
ENSMUSG00000033377	1642.15	-1.06516	0.248648	-4.2838	1.83727e-05	0.000362083	ENSMUSG00000033377	Palmd	-1.06516
ENSMUSG00000034282	408.364	-1.06524	0.295917	-3.5998	0.000318463	0.00387348	ENSMUSG00000034282	Evpl	-1.06524
ENSMUSG00000022359	560.991	-1.0653	0.311691	-3.41781	0.000631273	0.00671557	ENSMUSG00000022359	Wdyhv1	-1.0653
ENSMUSG00000016526	461.063	-1.06555	0.226266	-4.7093	2.4857e-06	6.49694e-05	ENSMUSG00000016526	Dyrk3	-1.06555
ENSMUSG00000038068	212.855	-1.06722	0.303952	-3.51114	0.000446182	0.00506881	ENSMUSG00000038068	Rnf144b	-1.06722
ENSMUSG00000047139	5809.97	-1.06905	0.387893	-2.75604	0.00585056	0.0380413	ENSMUSG00000047139	Cd24a	-1.06905
ENSMUSG00000027324	128.403	-1.06916	0.342336	-3.12312	0.00178942	0.0154697	ENSMUSG00000027324	Rpusd2	-1.06916
ENSMUSG00000026628	230.724	-1.06917	0.395491	-2.7034	0.00686337	0.0430258	ENSMUSG00000026628	Atf3	-1.06917
ENSMUSG00000018166	4121.88	-1.06938	0.375823	-2.84544	0.00443494	0.0311263	ENSMUSG00000018166	Erbb3	-1.06938
ENSMUSG00000041429	183.292	-1.06994	0.371809	-2.87767	0.0040063	0.0288183	ENSMUSG00000041429	Nthl1	-1.06994
ENSMUSG00000029910	675.416	-1.07059	0.318394	-3.36247	0.000772482	0.00790315	ENSMUSG00000029910	Mad2l1	-1.07059
ENSMUSG00000005069	2975.38	-1.07178	0.245353	-4.36832	1.25208e-05	0.000263421	ENSMUSG00000005069	Pex5	-1.07178
ENSMUSG00000023007	1271.22	-1.07279	0.249652	-4.29714	1.73019e-05	0.000344268	ENSMUSG00000023007	Prpf40b	-1.07279
ENSMUSG00000055612	258.493	-1.07476	0.372039	-2.88884	0.0038667	0.0280712	ENSMUSG00000055612	Cdca7	-1.07476
ENSMUSG00000068580	888.939	-1.07555	0.290999	-3.69604	0.000218988	0.00283292	ENSMUSG00000068580	Zfyve19	-1.07555
ENSMUSG00000028459	409.002	-1.0767	0.362152	-2.97305	0.00294852	0.0228529	ENSMUSG00000028459	Cd72	-1.0767
ENSMUSG00000036046	6667.02	-1.07864	0.352801	-3.05735	0.00223302	0.018424	ENSMUSG00000036046	5031439G07Rik	-1.07864
ENSMUSG00000029730	1424.03	-1.07946	0.336965	-3.20349	0.00135772	0.0124596	ENSMUSG00000029730	Mcm7	-1.07946
ENSMUSG00000024818	311.934	-1.07959	0.314638	-3.43122	0.000600865	0.00644957	ENSMUSG00000024818	Slc25a45	-1.07959
ENSMUSG00000022391	2537.66	-1.08062	0.316557	-3.41366	0.000640964	0.0067864	ENSMUSG00000022391	Rangap1	-1.08062
ENSMUSG00000024036	720.772	-1.08166	0.373598	-2.89526	0.00378846	0.02761	ENSMUSG00000024036	Slc37a1	-1.08166
ENSMUSG00000113536	50.8245	-1.08206	0.387784	-2.79037	0.00526484	0.0352644	ENSMUSG00000113536	Gm49327	-1.08206
ENSMUSG00000021868	521.956	-1.08284	0.290387	-3.72894	0.000192289	0.00255397	ENSMUSG00000021868	Ppif	-1.08284
ENSMUSG00000025466	457.438	-1.08315	0.336259	-3.22117	0.00127669	0.0118866	ENSMUSG00000025466	Fuom	-1.08315
ENSMUSG00000041431	540.902	-1.08344	0.398352	-2.7198	0.00653223	0.0413993	ENSMUSG00000041431	Ccnb1	-1.08344
ENSMUSG00000018740	363.032	-1.08376	0.277338	-3.90772	9.31702e-05	0.00140888	ENSMUSG00000018740	Slc25a35	-1.08376
ENSMUSG00000046179	222.036	-1.08422	0.396874	-2.73191	0.00629688	0.0403505	ENSMUSG00000046179	E2f8	-1.08422
ENSMUSG00000062997	5003.76	-1.08484	0.24779	-4.37805	1.19744e-05	0.000253116	ENSMUSG00000062997	Rpl35	-1.08484
ENSMUSG00000110218	518.174	-1.08696	0.403042	-2.6969	0.00699892	0.0436768	ENSMUSG00000110218	Gm20219	-1.08696
ENSMUSG00000070780	1806.34	-1.08757	0.247756	-4.38968	1.13519e-05	0.000242449	ENSMUSG00000070780	Rbm47	-1.08757
ENSMUSG00000017499	158.943	-1.08817	0.37252	-2.9211	0.00348795	0.0260048	ENSMUSG00000017499	Cdc6	-1.08817
ENSMUSG00000012123	81.6163	-1.08836	0.336789	-3.23157	0.00123111	0.0115221	ENSMUSG00000012123	Crybg2	-1.08836
[truncated: 994 more rows]
