# Supplementary material for: Loss of Kmt2c in vivo leads to EMT, mitochondrial dysfunction and improved response to lapatinib in breast cancer
Source: Cell Mol Life Sci. 2023 Mar 18;80(4):100. doi: 10.1007/s00018-023-04734-7 (PMC10024673; doi:10.1007/s00018-023-04734-7)
Supplement: Supplementary file 3 — Supplementary file3 Supplementary Table 3: Summary of annotated genes to the unique identified peaks as revealed from the Venn diagram in H3K4me3 and H3K4me1 peaks from controls and Kmt2c KO (XLSX 90 KB) [file 18_2023_4734_MOESM3_ESM.xlsx]

## Sheet: Unique H3K4me3_KO
chr18	11052566	11052567	ENSMUSG00000097222	44.19	-	1010001N08Rik	lncRNA
chr12	80132843	80132844	ENSMUSG00000097729	49.1	-	2310015A10Rik	lncRNA
chr19	5406740	5406741	ENSMUSG00000086938	48.15	+	4930481A15Rik	lncRNA
chr6	86028681	86028682	ENSMUSG00000030000	47.6	+	Add2	protein_coding
chr11	62248984	62248985	ENSMUSG00000018500	50.41	+	Adora2b	protein_coding
chr5	31571396	31571397	ENSMUSG00000107355	49.53	-	AI839979	lncRNA
chr1	172298063	172298064	ENSMUSG00000007097	49.67	-	Atp1a2	protein_coding
chr7	25788704	25788705	ENSMUSG00000002602	50.35	-	Axl	protein_coding
chr17	34039437	34039438	ENSMUSG00000024330	56.03	+	Col11a2	protein_coding
chr8	70439578	70439579	ENSMUSG00000003575	53.17	-	Crtc1	protein_coding
chr11	98701263	98701264	ENSMUSG00000038067	56.57	+	Csf3	protein_coding
chr19	5349573	5349574	ENSMUSG00000024846	52.36	-	Cst6	protein_coding
chr2	116900152	116900153	ENSMUSG00000085316	45.1	+	D330050G23Rik	lncRNA
chr2	158229221	158229222	ENSMUSG00000037813	51.22	-	D630003M21Rik	protein_coding
chr14	78732775	78732776	ENSMUSG00000034731	43.6	-	Dgkh	protein_coding
chr11	95120119	95120120	ENSMUSG00000001510	55.54	+	Dlx3	protein_coding
chr1	75317989	75317990	ENSMUSG00000026209	53.11	-	Dnpep	protein_coding
chr5	30913402	30913403	ENSMUSG00000029163	56.53	+	Emilin1	protein_coding
chr2	83812636	83812637	ENSMUSG00000048388	41.13	+	Fam171b	protein_coding
chr5	138754514	138754515	ENSMUSG00000025854	51.32	+	Fam20c	protein_coding
chr9	14752392	14752393	ENSMUSG00000049307	52.82	-	Fut4	protein_coding
chr18	11052064	11052065	ENSMUSG00000005836	45.08	+	Gata6	protein_coding
chr17	30901817	30901818	ENSMUSG00000024027	50.37	+	Glp1r	protein_coding
chr12	111430945	111430946	ENSMUSG00000097081	55.73	-	Gm10425	lncRNA
chr7	101836503	101836504	ENSMUSG00000073985	50.58	+	Gm10602	lncRNA
chr2	25145395	25145396	ENSMUSG00000087028	48.83	-	Gm13387	lncRNA
chr5	24383613	24383614	ENSMUSG00000086769	51.46	-	Gm15587	lncRNA
chr10	79909195	79909196	ENSMUSG00000095023	46.73	+	Gm24019	snRNA
chr4	43631425	43631426	ENSMUSG00000092675	84.21	+	Gm25262	miRNA
chr1	72255008	72255009	ENSMUSG00000093843	45.55	+	Gm25939	snRNA
chr1	91802936	91802937	ENSMUSG00000100980	55.9	-	Gm29100	lncRNA
chr15	36938864	36938865	ENSMUSG00000115333	48.74	+	Gm34590	lncRNA
chr7	100675088	100675089	ENSMUSG00000108866	45.16	+	Gm35082	lncRNA
chr19	3719572	3719573	ENSMUSG00000117739	52.65	-	Gm36787	lncRNA
chr9	110293936	110293937	ENSMUSG00000105484	45.03	-	Gm42775	lncRNA
chr6	83122520	83122521	ENSMUSG00000108109	47.39	+	Gm44287	lncRNA
chr8	90876581	90876582	ENSMUSG00000109812	51.69	+	Gm45640	TEC
chr1	135584773	135584774	ENSMUSG00000054412	50.4	+	Gm4793	lncRNA
chr8	4678462	4678463	ENSMUSG00000097308	43.37	+	Gm6410	lncRNA
chr8	4678364	4678365	ENSMUSG00000048484	59.61	-	Gm7461	TEC
chr2	125505089	125505090	ENSMUSG00000053615	58.61	+	Gm9913	lncRNA
chr12	108306270	108306271	ENSMUSG00000021260	51.9	+	Hhipl1	protein_coding
chr17	34972703	34972704	ENSMUSG00000007033	48.28	+	Hspa1l	protein_coding
chr6	83125430	83125431	ENSMUSG00000030034	52.63	-	Ino80b	protein_coding
chr7	101838228	101838229	ENSMUSG00000032737	53.03	-	Inppl1	protein_coding
chr2	79255426	79255427	ENSMUSG00000027009	38.83	+	Itga4	protein_coding
chr11	114765388	114765389	ENSMUSG00000010021	53.4	+	Kif19a	protein_coding
chr16	17759618	17759619	ENSMUSG00000022750	45.17	+	Klhl22	protein_coding
chr7	100159277	100159278	ENSMUSG00000030725	51.89	+	Lipt2	protein_coding
chr2	25574844	25574845	ENSMUSG00000026941	54.85	-	Mamdc4	protein_coding
chr8	70042733	70042734	ENSMUSG00000031858	48.41	-	Mau2	protein_coding
chr11	70451919	70451920	ENSMUSG00000018923	50.25	+	Med11	protein_coding
chr10	79908922	79908923	ENSMUSG00000013833	54.78	-	Med16	protein_coding
chr18	61647893	61647894	ENSMUSG00000065592	48.57	-	Mir145a	miRNA
chr6	83115496	83115497	ENSMUSG00000030036	58.15	+	Mogs	protein_coding
chr7	13054763	13054764	ENSMUSG00000030380	49.57	-	Mzf1	protein_coding
chr16	87354185	87354186	ENSMUSG00000044442	44.26	+	N6amt1	protein_coding
chr4	43631935	43631936	ENSMUSG00000028469	50.23	+	Npr2	protein_coding
chr7	100285520	100285521	ENSMUSG00000051048	46.37	+	P4ha3	protein_coding
chr2	25575223	25575224	ENSMUSG00000036504	54.71	-	Phpt1	protein_coding
chr15	79328389	79328390	ENSMUSG00000042632	51.87	-	Pla2g6	protein_coding
chr10	79746580	79746581	ENSMUSG00000020329	56.54	-	Polrmt	protein_coding
chrX	7728439	7728440	ENSMUSG00000031149	53.2	+	Praf2	protein_coding
chr17	23998099	23998100	ENSMUSG00000045027	54.08	-	Prss22	protein_coding
chrX	136868754	136868755	ENSMUSG00000043463	38.73	-	Rab9b	protein_coding
chr19	5050481	5050482	ENSMUSG00000024883	56.88	+	Rin1	protein_coding
chr11	94549254	94549255	ENSMUSG00000039096	49.44	-	Rsad1	protein_coding
chr9	119579015	119579016	ENSMUSG00000032511	52.31	-	Scn5a	protein_coding
chr15	76457452	76457453	ENSMUSG00000034161	61.29	+	Scx	protein_coding
chr17	31855803	31855804	ENSMUSG00000024042	53.94	-	Sik1	protein_coding
chr12	27342573	27342574	ENSMUSG00000063632	46.48	-	Sox11	protein_coding
chr2	120085677	120085678	ENSMUSG00000074899	53.71	-	Sptbn5	protein_coding
chr5	135023482	135023483	ENSMUSG00000007207	51.87	+	Stx1a	protein_coding
chr8	70042813	70042814	ENSMUSG00000011306	47.09	+	Sugp1	protein_coding
chr17	24205561	24205562	ENSMUSG00000036473	49.13	-	Tbc1d24	protein_coding
chr12	113074502	113074503	ENSMUSG00000012211	48.51	+	Tex22	protein_coding
chr12	33957671	33957672	ENSMUSG00000035799	58.68	+	Twist1	protein_coding
chr1	91801461	91801462	ENSMUSG00000007805	49.12	+	Twist2	protein_coding
chr8	13785615	13785616	ENSMUSG00000038398	46.68	+	Upf3a	protein_coding
chr6	83121558	83121559	ENSMUSG00000030035	54.81	-	Wbp1	protein_coding
chr6	47943171	47943172	ENSMUSG00000072653	48.56	+	Zfp783	transcribed_unprocessed_pseudogene
chr8	69749969	69749970	ENSMUSG00000092260	43.83	-	Zfp963	protein_coding

## Sheet: Unique H3K4me1_KO
chr1	184846450	184846451	ENSMUSG00000073481	47.83	-	37316	protein_coding
chr16	18629953	18629954	ENSMUSG00000072214	60.19	-	38596	protein_coding
chr16	95929076	95929077	ENSMUSG00000117232	46.42	-	1600002D24Rik	lncRNA
chr17	45733843	45733844	ENSMUSG00000094690	56.68	-	1600014C23Rik	protein_coding
chr17	29094460	29094461	ENSMUSG00000117050	59.46	-	1700023B13Rik	TEC
chr8	13562460	13562461	ENSMUSG00000031452	50.75	-	1700029H14Rik	protein_coding
chr11	23497753	23497754	ENSMUSG00000086459	51.39	+	1700030C12Rik	lncRNA
chr18	38250564	38250565	ENSMUSG00000097080	48.12	-	1700086O06Rik	lncRNA
chr8	106135400	106135401	ENSMUSG00000086390	58.61	+	1810019D21Rik	lncRNA
chr14	121879408	121879409	ENSMUSG00000102112	50.17	-	1810041H14Rik	lncRNA
chr19	3708293	3708294	ENSMUSG00000035372	49.93	+	1810055G02Rik	protein_coding
chr10	80320536	80320537	ENSMUSG00000020133	57.05	-	2310011J03Rik	protein_coding
chr12	80132843	80132844	ENSMUSG00000097729	49.1	-	2310015A10Rik	lncRNA
chr7	44668233	44668234	ENSMUSG00000070574	49.9	+	2310016G11Rik	lncRNA
chr11	58978049	58978050	ENSMUSG00000085379	46.65	-	2310058D17Rik	lncRNA
chr17	35897430	35897431	ENSMUSG00000050705	51.57	-	2310061I04Rik	protein_coding
chr11	120189851	120189852	ENSMUSG00000075389	56.25	-	2810410L24Rik	lncRNA
chr11	120231584	120231585	ENSMUSG00000043993	58.91	-	2900052L18Rik	lncRNA
chr17	5798657	5798658	ENSMUSG00000096965	49.8	+	3300005D01Rik	lncRNA
chr1	119536164	119536165	ENSMUSG00000101731	49.15	-	3830432H09Rik	lncRNA
chr16	30008667	30008668	ENSMUSG00000097184	49.58	+	4632428C04Rik	lncRNA
chr3	89337850	89337851	ENSMUSG00000097004	54.29	+	4731419I09Rik	lncRNA
chr19	4000541	4000542	ENSMUSG00000118132	55.48	-	4833408A19Rik	lncRNA
chr19	57273960	57273961	ENSMUSG00000117684	44.42	+	4930449E18Rik	lncRNA
chr3	116968267	116968268	ENSMUSG00000080907	40.89	+	4930455H04Rik	protein_coding
chr12	108328029	108328030	ENSMUSG00000097847	49.79	-	4930478K11Rik	lncRNA
chr11	84829178	84829179	ENSMUSG00000086799	46.78	+	4930502E09Rik	lncRNA
chr8	105860421	105860422	ENSMUSG00000110586	49.2	-	4930578M07Rik	lncRNA
chr5	123138931	123138932	ENSMUSG00000105881	47.44	+	4932422M17Rik	lncRNA
chr9	75410184	75410185	ENSMUSG00000097021	46.66	+	4933433G15Rik	lncRNA
chr1	92910763	92910764	ENSMUSG00000097251	50.69	-	5033417F24Rik	lncRNA
chr6	52177498	52177499	ENSMUSG00000056468	48.84	+	5730596B20Rik	TEC
chr8	70766579	70766580	ENSMUSG00000110575	55.42	+	6330537M06Rik	TEC
chr8	120114152	120114153	ENSMUSG00000031824	51.04	+	6430548M08Rik	protein_coding
chr9	22117328	22117329	ENSMUSG00000111856	49.69	+	6530413G14Rik	lncRNA
chr9	85844322	85844323	ENSMUSG00000056031	42.26	-	9330154J02Rik	lncRNA
chr11	69060482	69060483	ENSMUSG00000072809	54.16	-	9330160F10Rik	lncRNA
chr5	135264326	135264327	ENSMUSG00000106913	55.1	+	9430007M09Rik	TEC
chr8	120101582	120101583	ENSMUSG00000097944	46.45	+	A130014A01Rik	lncRNA
chr14	122106973	122106974	ENSMUSG00000085615	45.16	-	A330035P11Rik	lncRNA
chr18	69198121	69198122	ENSMUSG00000117889	58.64	+	A730085E03Rik	lncRNA
chr19	4439003	4439004	ENSMUSG00000087132	50.93	+	A930001C03Rik	lncRNA
chr17	25952564	25952565	ENSMUSG00000025727	56.61	-	A930017K11Rik	protein_coding
chr5	24393663	24393664	ENSMUSG00000028973	50.99	+	Abcb8	protein_coding
chr5	30950066	30950067	ENSMUSG00000006638	49.56	+	Abhd1	polymorphic_pseudogene
chr9	106447677	106447678	ENSMUSG00000042210	49.15	-	Abhd14a	protein_coding
chr9	106447459	106447460	ENSMUSG00000042073	52.88	+	Abhd14b	protein_coding
chr2	23040240	23040241	ENSMUSG00000058835	39.73	-	Abi1	protein_coding
chr6	88841983	88841984	ENSMUSG00000030083	55.95	-	Abtb1	protein_coding
chr5	108434470	108434471	ENSMUSG00000118523	49.29	+	AC158912.1	transcribed_unitary_pseudogene
chr9	119339676	119339677	ENSMUSG00000036138	54.27	+	Acaa1a	protein_coding
chr4	155891822	155891823	ENSMUSG00000029033	54.51	+	Acap3	protein_coding
chr11	103101682	103101683	ENSMUSG00000056938	51.37	+	Acbd4	protein_coding
chr2	93849942	93849943	ENSMUSG00000040272	49.63	-	Accs	protein_coding
chr2	154551776	154551777	ENSMUSG00000078129	59.36	+	Actl10	protein_coding
chr10	61273437	61273438	ENSMUSG00000059901	50.71	-	Adamts14	protein_coding
chr2	27079379	27079380	ENSMUSG00000036040	52.15	+	Adamtsl2	protein_coding
chr10	80602880	80602881	ENSMUSG00000113640	57.3	+	Adat3	protein_coding
chr7	110627661	110627662	ENSMUSG00000030790	53.01	+	Adm	protein_coding
chr11	62248984	62248985	ENSMUSG00000018500	50.41	+	Adora2b	protein_coding
chr2	131562282	131562283	ENSMUSG00000027335	51.81	-	Adra1d	protein_coding
chr2	180171485	180171486	ENSMUSG00000039041	57.89	+	Adrm1	protein_coding
chr15	80948490	80948491	ENSMUSG00000022407	47.49	+	Adsl	protein_coding
chr12	112620045	112620046	ENSMUSG00000011148	53.71	+	Adssl1	protein_coding
chr11	5861947	5861948	ENSMUSG00000020473	56.28	+	Aebp1	protein_coding
chr17	27565755	27565756	ENSMUSG00000062753	57.37	-	AI413582	protein_coding
chr19	4125857	4125858	ENSMUSG00000024847	49.41	-	Aip	protein_coding
chr19	29047960	29047961	ENSMUSG00000024782	44.97	-	Ak3	protein_coding
chr6	34384218	34384219	ENSMUSG00000061758	44.27	+	Akr1b10	protein_coding
chr7	66427516	66427517	ENSMUSG00000015134	48.48	-	Aldh1a3	protein_coding
chr18	56572950	56572951	ENSMUSG00000053644	45.23	-	Aldh7a1	protein_coding
chr2	91730134	91730135	ENSMUSG00000040506	41.28	+	Ambra1	protein_coding
chr10	80805243	80805244	ENSMUSG00000035262	62.88	+	Amh	protein_coding
chr9	108053159	108053160	ENSMUSG00000032593	56.78	+	Amigo3	protein_coding
chr5	52834012	52834013	ENSMUSG00000029176	40.75	+	Anapc4	protein_coding
chr14	25842156	25842157	ENSMUSG00000021866	49.77	+	Anxa11	protein_coding
chr6	86793583	86793584	ENSMUSG00000029994	46.2	-	Anxa4	protein_coding
chr9	21312336	21312337	ENSMUSG00000003309	48.39	-	Ap1m2	protein_coding
chr7	44929495	44929496	ENSMUSG00000060279	52.54	-	Ap2a1	protein_coding
chr7	141562173	141562174	ENSMUSG00000002957	47.67	+	Ap2a2	protein_coding
chr5	66618783	66618784	ENSMUSG00000029207	45.18	-	Apbb2	protein_coding
chr8	122576908	122576909	ENSMUSG00000006589	57.14	-	Aprt	protein_coding
chr15	99590782	99590783	ENSMUSG00000044217	58.45	+	Aqp5	protein_coding
chr15	74672569	74672570	ENSMUSG00000022602	58.8	-	Arc	protein_coding
chr2	91264974	91264975	ENSMUSG00000027255	49.46	+	Arfgap2	protein_coding
chr10	79927043	79927044	ENSMUSG00000019564	55.87	+	Arid3a	protein_coding
chr11	120467606	120467607	ENSMUSG00000057594	51.57	-	Arl16	protein_coding
chr6	146796055	146796056	ENSMUSG00000040187	46.62	+	Arntl2	protein_coding
chr5	24413392	24413393	ENSMUSG00000038276	54.73	+	Asic3	protein_coding
chr17	35910074	35910075	ENSMUSG00000024426	48.94	-	Atat1	protein_coding
chr15	102625463	102625464	ENSMUSG00000099083	40.97	-	Atf7	protein_coding
chr15	101284272	101284273	ENSMUSG00000037204	49.93	+	Atg101	protein_coding
chr9	21265293	21265294	ENSMUSG00000002820	51.54	+	Atg4d	protein_coding
chr15	102672351	102672352	ENSMUSG00000062683	47.62	-	Atp5g2	protein_coding
chr5	108434447	108434448	ENSMUSG00000050856	54.11	-	Atp5k	protein_coding
chr5	124628576	124628577	ENSMUSG00000038023	49.56	+	Atp6v0a2	protein_coding
chr3	89963507	89963508	ENSMUSG00000060671	51.59	-	Atp8b2	protein_coding
chr6	83054521	83054522	ENSMUSG00000068328	56.45	+	Aup1	protein_coding
chr7	25788704	25788705	ENSMUSG00000002602	50.35	-	Axl	protein_coding
chr19	5038826	5038827	ENSMUSG00000047379	54.51	+	B4gat1	protein_coding
chr11	61505144	61505145	ENSMUSG00000001039	48.78	+	B9d1	protein_coding
chr11	61505058	61505059	ENSMUSG00000060808	54.3	-	B9d1os	lncRNA
chr7	45466897	45466898	ENSMUSG00000003873	51.6	-	Bax	protein_coding
chr17	24208861	24208862	ENSMUSG00000085185	52.28	+	BC028777	lncRNA
chr9	96438137	96438138	ENSMUSG00000056418	52.12	-	BC043934	lncRNA
chr3	88000229	88000230	ENSMUSG00000004892	56.31	-	Bcan	protein_coding
chr7	19822769	19822770	ENSMUSG00000053175	52.83	-	Bcl3	protein_coding
chr15	76477276	76477277	ENSMUSG00000022557	55.16	-	Bop1	protein_coding
chr19	5041354	5041355	ENSMUSG00000080268	52.37	+	Brms1	protein_coding
chr10	85386814	85386815	ENSMUSG00000020042	46.98	+	Btbd11	protein_coding
chr17	27565112	27565113	ENSMUSG00000116884	63.1	+	C130040N14Rik	lncRNA
chr15	78531415	78531416	ENSMUSG00000022440	54.68	-	C1qtnf6	protein_coding
chr6	143100140	143100141	ENSMUSG00000030279	42.82	-	C2cd5	protein_coding
chr2	25501718	25501719	ENSMUSG00000015083	56.17	-	C8g	protein_coding
chr15	98630840	98630841	ENSMUSG00000003352	56.19	+	Cacnb3	protein_coding
chr19	6015896	6015897	ENSMUSG00000024942	51.82	-	Capn1	protein_coding
chr13	49216036	49216037	ENSMUSG00000037960	50.75	-	Card19	protein_coding
chr2	103485159	103485160	ENSMUSG00000027187	44.55	-	Cat	protein_coding
chr7	45924072	45924073	ENSMUSG00000040189	49.52	+	Ccdc114	protein_coding
chr8	84270379	84270380	ENSMUSG00000004994	51.23	-	Ccdc130	protein_coding
chr11	120458115	120458116	ENSMUSG00000049957	51.73	+	Ccdc137	protein_coding
chr5	92675270	92675271	ENSMUSG00000050050	42.59	-	Ccdc158	protein_coding
chr7	127196049	127196050	ENSMUSG00000042502	53.36	-	Cd2bp2	protein_coding
chr17	33843091	33843092	ENSMUSG00000002308	49.84	+	Cd320	protein_coding
chr9	21149981	21149982	ENSMUSG00000019471	50.72	-	Cdc37	protein_coding
chr7	126975914	126975915	ENSMUSG00000030682	52.79	+	Cdipt	protein_coding
chr7	126976097	126976098	ENSMUSG00000097075	48.82	-	Cdiptos	protein_coding
chr11	116216003	116216004	ENSMUSG00000092300	54.33	+	Cdk3	polymorphic_pseudogene
chr5	24423529	24423530	ENSMUSG00000028969	51.85	-	Cdk5	protein_coding
chr8	122568015	122568016	ENSMUSG00000006585	55.42	+	Cdt1	protein_coding
chr3	108415551	108415552	ENSMUSG00000068740	57.12	-	Celsr2	protein_coding
chr14	56575424	56575425	ENSMUSG00000064128	42.21	-	Cenpj	protein_coding
chr13	49652784	49652785	ENSMUSG00000021391	38.93	-	Cenpp	protein_coding
chr1	171113918	171113919	ENSMUSG00000026649	46.09	+	Cfap126	protein_coding
chr2	29055065	29055066	ENSMUSG00000079502	49.12	-	Cfap77	protein_coding
chr11	119913441	119913442	ENSMUSG00000025371	58.87	+	Chmp6	protein_coding
chr5	24586741	24586742	ENSMUSG00000038181	56.36	+	Chpf2	protein_coding
chr5	140505550	140505551	ENSMUSG00000036599	51.82	+	Chst12	protein_coding
chr10	84534061	84534062	ENSMUSG00000046841	52.11	-	Ckap4	protein_coding
chr12	111672337	111672338	ENSMUSG00000001270	61.92	-	Ckb	protein_coding
chr7	19404776	19404777	ENSMUSG00000030399	51.89	+	Ckm	protein_coding
chr19	4214238	4214239	ENSMUSG00000040663	56.27	+	Clcf1	protein_coding
chr9	114781855	114781856	ENSMUSG00000032436	50.21	-	Cmtm7	protein_coding
chr11	101170523	101170524	ENSMUSG00000017167	53.25	+	Cntnap1	protein_coding
chr11	101082565	101082566	ENSMUSG00000001755	55.44	+	Coasy	protein_coding
chr10	77166547	77166548	ENSMUSG00000001435	50.81	-	Col18a1	protein_coding
chr16	18426851	18426852	ENSMUSG00000000326	48.68	-	Comt	protein_coding
chr6	87887814	87887815	ENSMUSG00000030058	48.27	+	Copg1	protein_coding
chr1	92641984	92641985	ENSMUSG00000073616	53.85	-	Cops9	protein_coding
chr7	27233023	27233024	ENSMUSG00000003762	48.84	+	Coq8b	protein_coding
chr19	4148619	4148620	ENSMUSG00000024835	56.23	+	Coro1b	protein_coding
chr9	57521274	57521275	ENSMUSG00000000088	42.75	+	Cox5a	protein_coding
chr6	53287270	53287271	ENSMUSG00000053007	43.49	+	Creb5	protein_coding
chr6	113483297	113483298	ENSMUSG00000030284	51.37	+	Creld1	protein_coding
chr7	80688876	80688877	ENSMUSG00000030527	46.61	-	Crtc3	protein_coding
chr2	166906040	166906041	ENSMUSG00000002718	42.76	+	Cse1l	protein_coding
chr1	10037987	10037988	ENSMUSG00000056763	40.04	+	Cspp1	protein_coding
chr19	5349573	5349574	ENSMUSG00000024846	52.36	-	Cst6	protein_coding
chr9	118926453	118926454	ENSMUSG00000047409	48.45	+	Ctdspl	protein_coding
chr19	4855130	4855131	ENSMUSG00000083282	53.55	+	Ctsf	protein_coding
chr2	174439038	174439039	ENSMUSG00000016256	51.53	-	Ctsz	protein_coding
chr7	144471008	144471009	ENSMUSG00000031078	51.21	-	Cttn	protein_coding
chr17	46650337	46650338	ENSMUSG00000038545	55.1	+	Cul7	protein_coding
chr8	122432929	122432930	ENSMUSG00000006519	53.18	-	Cyba	protein_coding
chr15	76343523	76343524	ENSMUSG00000022551	57.63	+	Cyc1	protein_coding
chr6	34878059	34878060	ENSMUSG00000046806	53.13	-	Cyren	protein_coding
chr9	106148687	106148688	ENSMUSG00000086296	53.07	+	D030055H07Rik	lncRNA
chr2	31152290	31152291	ENSMUSG00000087269	44.22	-	D330023K18Rik	lncRNA
chr19	5388336	5388337	ENSMUSG00000117959	58.21	+	D330050I16Rik	lncRNA
chr2	158229221	158229222	ENSMUSG00000037813	51.22	-	D630003M21Rik	protein_coding
chr1	191224454	191224455	ENSMUSG00000073478	51.69	+	D730003I15Rik	lncRNA
chr10	80261486	80261487	ENSMUSG00000069565	52.89	+	Dazap1	protein_coding
chr2	167015193	167015194	ENSMUSG00000017999	49.92	+	Ddx27	protein_coding
chr5	124552864	124552865	ENSMUSG00000029389	50.81	+	Ddx55	protein_coding
chr18	38250255	38250256	ENSMUSG00000024442	49.92	+	Dele1	protein_coding
chr16	10543053	10543054	ENSMUSG00000038055	50.61	-	Dexi	protein_coding
chr5	108669671	108669672	ENSMUSG00000004815	49.32	-	Dgkq	protein_coding
chr14	55745689	55745690	ENSMUSG00000002332	49.3	-	Dhrs1	protein_coding
chr11	84828993	84828994	ENSMUSG00000034449	51.04	-	Dhrs11	protein_coding
chr17	35879819	35879820	ENSMUSG00000024422	51.17	+	Dhx16	protein_coding
chr9	119102478	119102479	ENSMUSG00000038060	51.91	+	Dlec1	protein_coding
chr2	71546753	71546754	ENSMUSG00000023391	57.51	-	Dlx2	protein_coding
chr11	95120119	95120120	ENSMUSG00000001510	55.54	+	Dlx3	protein_coding
chr14	118937976	118937977	ENSMUSG00000022136	43.15	+	Dnajc3	protein_coding
chr11	120796402	120796403	ENSMUSG00000025155	54.35	-	Dus1l	protein_coding
chr1	92906981	92906982	ENSMUSG00000047067	58.69	+	Dusp28	protein_coding
chr17	34837019	34837020	ENSMUSG00000040482	60	+	Dxo	protein_coding
chr7	30321740	30321741	ENSMUSG00000074210	53.55	+	E130208F15Rik	protein_coding
chr17	28522720	28522721	ENSMUSG00000066170	55.69	+	E230001N04Rik	lncRNA
chr17	73250986	73250987	ENSMUSG00000117292	46.64	+	E330032C10Rik	lncRNA
chr9	121759942	121759943	ENSMUSG00000097820	51.87	-	E530011L22Rik	lncRNA
chr2	155729474	155729475	ENSMUSG00000038312	47.38	-	Edem2	protein_coding
chr2	25557847	25557848	ENSMUSG00000015092	52.48	+	Edf1	protein_coding
chr19	5473954	5473955	ENSMUSG00000024909	54.29	+	Efemp2	protein_coding
chr3	89338027	89338028	ENSMUSG00000028040	54.41	-	Efna4	protein_coding
chr19	5726316	5726317	ENSMUSG00000024937	53.56	-	Ehbp1l1	protein_coding
chr2	103303277	103303278	ENSMUSG00000012350	44.33	-	Ehf	protein_coding
chr16	21787806	21787807	ENSMUSG00000022853	43.79	-	Ehhadh	protein_coding
chr7	28981863	28981864	ENSMUSG00000053565	49.88	-	Eif3k	protein_coding
chr8	105305601	105305602	ENSMUSG00000014791	55.7	+	Elmo3	protein_coding
chr9	22117171	22117172	ENSMUSG00000013822	51.72	-	Elof1	protein_coding
chr11	94653963	94653964	ENSMUSG00000039055	48.22	-	Eme1	protein_coding
chr5	30913402	30913403	ENSMUSG00000029163	56.53	+	Emilin1	protein_coding
chr19	8929552	8929553	ENSMUSG00000071647	51.65	+	Eml3	protein_coding
chr6	135362545	135362546	ENSMUSG00000030208	46.2	+	Emp1	protein_coding
chr7	45921403	45921404	ENSMUSG00000040212	54.58	-	Emp3	protein_coding
chr2	150749042	150749043	ENSMUSG00000033068	49.16	+	Entpd6	protein_coding
chr6	97149181	97149182	ENSMUSG00000035245	43.95	-	Eogt	protein_coding
chr7	5080235	5080236	ENSMUSG00000035203	51.35	+	Epn1	protein_coding
chr11	94499973	94499974	ENSMUSG00000010080	55.1	-	Epn3	protein_coding
chr14	45318770	45318771	ENSMUSG00000021831	41.17	-	Ero1l	protein_coding
chr8	106136973	106136974	ENSMUSG00000084128	55.54	-	Esrp2	protein_coding
chr17	45734506	45734507	ENSMUSG00000097727	50.54	+	F630040K05Rik	lncRNA
chr18	77796742	77796743	ENSMUSG00000073529	54.95	-	F830208F22Rik	lncRNA
chr7	144582462	144582463	ENSMUSG00000031077	51.73	-	Fadd	protein_coding
chr17	25792900	25792901	ENSMUSG00000057411	53.93	-	Fam173a	protein_coding
chr7	30973790	30973791	ENSMUSG00000046826	46.6	+	Fam187b	protein_coding
chr10	77515784	77515785	ENSMUSG00000032977	50.89	-	Fam207a	protein_coding
chr8	72219730	72219731	ENSMUSG00000003039	49.22	+	Fam32a	protein_coding
chr7	45721212	45721213	ENSMUSG00000054161	55.72	+	Fam83e	protein_coding
chr11	61684091	61684092	ENSMUSG00000042377	54.08	+	Fam83g	protein_coding
chr15	76014335	76014336	ENSMUSG00000046761	58.58	-	Fam83h	protein_coding
chr19	5729652	5729653	ENSMUSG00000024939	58.26	-	Fam89b	protein_coding
chr19	34290666	34290667	ENSMUSG00000024778	41.78	+	Fas	protein_coding
chr11	120824546	120824547	ENSMUSG00000025153	57.75	-	Fasn	protein_coding
chr2	25500750	25500751	ENSMUSG00000015095	57.03	+	Fbxw5	protein_coding
chr11	69801856	69801857	ENSMUSG00000042826	54.56	-	Fgf11	protein_coding
chr11	100415697	100415698	ENSMUSG00000001555	52.02	+	Fkbp10	protein_coding
chr8	70527724	70527725	ENSMUSG00000019428	55.21	+	Fkbp8	protein_coding
chr11	60727262	60727263	ENSMUSG00000002812	54.04	-	Flii	protein_coding
chr17	35823230	35823231	ENSMUSG00000059714	51.43	+	Flot1	protein_coding
chr11	78037931	78037932	ENSMUSG00000061981	49.36	+	Flot2	protein_coding
chr5	147726010	147726011	ENSMUSG00000029648	46.17	-	Flt1	protein_coding
chr2	181220013	181220014	ENSMUSG00000047841	54.96	+	Fndc11	protein_coding
chr7	19023537	19023538	ENSMUSG00000040891	50.38	-	Foxa3	protein_coding
chr11	34208088	34208089	ENSMUSG00000047861	51.36	-	Foxi1	protein_coding
chr5	114273806	114273807	ENSMUSG00000042002	53.43	-	Foxn4	protein_coding
chr5	142960343	142960344	ENSMUSG00000029581	54.42	+	Fscn1	protein_coding
chr7	31042480	31042481	ENSMUSG00000009687	51.78	-	Fxyd5	protein_coding
chr2	70563356	70563357	ENSMUSG00000087264	43.38	-	Gad1os	lncRNA
chr13	51846678	51846679	ENSMUSG00000021453	60.02	+	Gadd45g	protein_coding
chr12	80518277	80518278	ENSMUSG00000021130	47.64	+	Galnt16	protein_coding
chr10	80261011	80261012	ENSMUSG00000020150	58.35	-	Gamt	protein_coding
chr11	5065326	5065327	ENSMUSG00000034201	58.65	-	Gas2l1	protein_coding
chr19	46152509	46152510	ENSMUSG00000025224	42.52	+	Gbf1	protein_coding
chr3	142620602	142620603	ENSMUSG00000028270	40.92	+	Gbp2	protein_coding
chr7	118705777	118705778	ENSMUSG00000033917	46.61	-	Gde1	protein_coding
chr17	24696155	24696156	ENSMUSG00000040888	53.37	-	Gfer	protein_coding
chr11	100770956	100770957	ENSMUSG00000017747	53.78	-	Ghdc	protein_coding
chr17	30901817	30901818	ENSMUSG00000024027	50.37	+	Glp1r	protein_coding
chr7	101836503	101836504	ENSMUSG00000073985	50.58	+	Gm10602	lncRNA
chr9	44134484	44134485	ENSMUSG00000097617	49.66	-	Gm10687	lncRNA
chr7	66365905	66365906	ENSMUSG00000078677	45.68	+	Gm10974	protein_coding
chr11	97660366	97660367	ENSMUSG00000085586	47.92	-	Gm11613	lncRNA
chr11	117791312	117791313	ENSMUSG00000087669	58.43	-	Gm11724	lncRNA
chr11	22617408	22617409	ENSMUSG00000086256	52.78	+	Gm12052	lncRNA
chr11	43385482	43385483	ENSMUSG00000084889	48	+	Gm12148	lncRNA
chr2	118111201	118111202	ENSMUSG00000087203	42.11	-	Gm13986	lncRNA
chr2	131561614	131561615	ENSMUSG00000087524	66.03	+	Gm14285	lncRNA
chr7	144469992	144469993	ENSMUSG00000085228	55.75	-	Gm14376	lncRNA
chr2	30720056	30720057	ENSMUSG00000075416	55.56	-	Gm14488	lncRNA
chr10	80283005	80283006	ENSMUSG00000087672	45.65	-	Gm15122	lncRNA
chr7	27257931	27257932	ENSMUSG00000084974	50.61	-	Gm15567	lncRNA
chr5	24383613	24383614	ENSMUSG00000086769	51.46	-	Gm15587	lncRNA
chr16	18416682	18416683	ENSMUSG00000087556	47.5	+	Gm15764	lncRNA
chr7	4526536	4526537	ENSMUSG00000085725	48.89	+	Gm15873	lncRNA
chr13	34652923	34652924	ENSMUSG00000086786	43.39	+	Gm15908	lncRNA
chr15	5185722	5185723	ENSMUSG00000087532	41.99	-	Gm15938	lncRNA
chr12	111731830	111731831	ENSMUSG00000090026	50.23	-	Gm15996	lncRNA
chr18	84859585	84859586	ENSMUSG00000089744	50.48	-	Gm16146	lncRNA
chr11	48853492	48853493	ENSMUSG00000086245	47.06	-	Gm16170	lncRNA
chr7	19816553	19816554	ENSMUSG00000087593	53.26	+	Gm16174	lncRNA
chr7	19920729	19920730	ENSMUSG00000090075	47.39	+	Gm16251	lncRNA
chr17	35896946	35896947	ENSMUSG00000084998	50.07	+	Gm16279	lncRNA
chr9	118924873	118924874	ENSMUSG00000087041	60.33	+	Gm16295	lncRNA
chr19	4001231	4001232	ENSMUSG00000086107	57.47	-	Gm16312	lncRNA
chr6	53819974	53819975	ENSMUSG00000108255	56.09	+	Gm16499	lncRNA
chr19	5727206	5727207	ENSMUSG00000089766	56.2	+	Gm16538	lncRNA
chr1	181432399	181432400	ENSMUSG00000089927	50.88	-	Gm16539	unprocessed_pseudogene
chr14	51988826	51988827	ENSMUSG00000097633	47.44	-	Gm16617	lncRNA
chr8	46739514	46739515	ENSMUSG00000097534	43.22	-	Gm16675	lncRNA
chr2	170511926	170511927	ENSMUSG00000085495	48.8	-	Gm16796	lncRNA
chr16	4939632	4939633	ENSMUSG00000097397	53.96	-	Gm16861	lncRNA
chr13	117221074	117221075	ENSMUSG00000091423	50.48	-	Gm17509	lncRNA
chr2	90917643	90917644	ENSMUSG00000091037	75.74	+	Gm17661	pseudogene
chr17	33920484	33920485	ENSMUSG00000101438	59.73	-	Gm19412	lncRNA
chr9	75314870	75314871	ENSMUSG00000111348	50.61	-	Gm19531	lncRNA
chr17	28523147	28523148	ENSMUSG00000097714	58.72	-	Gm20109	lncRNA
chr17	34627348	34627349	ENSMUSG00000092176	49.89	-	Gm20460	lncRNA
chr7	19715016	19715017	ENSMUSG00000092381	51.85	+	Gm20512	lncRNA
chr16	17891670	17891671	ENSMUSG00000092470	46.77	-	Gm20518	protein_coding
chr9	108051675	108051676	ENSMUSG00000092218	55.97	+	Gm20529	lncRNA
chr17	25841762	25841763	ENSMUSG00000093593	57.05	-	Gm20683	protein_coding
chr2	127891988	127891989	ENSMUSG00000093203	57.94	+	Gm22411	miRNA
chr9	118926454	118926455	ENSMUSG00000086119	48.23	-	Gm2415	lncRNA
chr11	97660326	97660327	ENSMUSG00000093004	85.92	-	Gm24158	miRNA
chr2	25055174	25055175	ENSMUSG00000092845	71.64	-	Gm24328	miRNA
chr2	130276237	130276238	ENSMUSG00000065287	52.63	+	Gm24451	snoRNA
chr19	46359036	46359037	ENSMUSG00000065204	39.45	+	Gm24610	snoRNA
chr5	123015079	123015080	ENSMUSG00000106555	46.63	-	Gm2479	lncRNA
chr11	94958778	94958779	ENSMUSG00000089404	43.1	+	Gm24877	misc_RNA
chr17	28526332	28526333	ENSMUSG00000095947	58.73	+	Gm25195	miRNA
chr18	61397813	61397814	ENSMUSG00000093026	60.18	+	Gm25301	miRNA
chr19	4215487	4215488	ENSMUSG00000093346	86.21	-	Gm26115	miRNA
chr11	50236953	50236954	ENSMUSG00000097887	47.05	+	Gm26542	lncRNA
chr7	24637915	24637916	ENSMUSG00000097215	49.59	-	Gm26550	lncRNA
chr9	21037781	21037782	ENSMUSG00000097535	56.71	-	Gm26592	lncRNA
chr12	111485822	111485823	ENSMUSG00000010529	57.53	-	Gm266	protein_coding
chr18	32153476	32153477	ENSMUSG00000097363	43.08	+	Gm26717	lncRNA
chr12	80518915	80518916	ENSMUSG00000097801	48.49	-	Gm26777	lncRNA
chr17	34025069	34025070	ENSMUSG00000092338	67.62	-	Gm26940	lncRNA
chr1	119526358	119526359	ENSMUSG00000098447	52.82	-	Gm27184	lncRNA
chr11	116839965	116839966	ENSMUSG00000098792	61.85	-	Gm27401	misc_RNA
chr5	100429101	100429102	ENSMUSG00000098711	56.52	+	Gm28030	misc_RNA
chr17	35868396	35868397	ENSMUSG00000098716	67.71	-	Gm28033	miRNA
chr15	102625066	102625067	ENSMUSG00000052414	41.09	-	Gm28047	protein_coding
chr1	77515280	77515281	ENSMUSG00000101849	55.81	+	Gm28386	lncRNA
chr9	106452917	106452918	ENSMUSG00000100039	50.68	-	Gm28959	lncRNA
chr9	83145915	83145916	ENSMUSG00000101144	50.76	+	Gm29054	lncRNA
chr11	116533076	116533077	ENSMUSG00000100779	54.34	-	Gm29292	lncRNA
chr5	31179910	31179911	ENSMUSG00000101678	45.55	-	Gm29609	protein_coding
chr12	112693587	112693588	ENSMUSG00000103898	51.36	-	Gm30238	TEC
chr17	87460363	87460364	ENSMUSG00000117545	45.01	-	Gm30794	lncRNA
chr17	87473741	87473742	ENSMUSG00000117486	46.24	-	Gm30938	lncRNA
chr17	83956248	83956249	ENSMUSG00000117611	49.84	+	Gm35229	lncRNA
chr19	3708175	3708176	ENSMUSG00000118249	46.22	-	Gm36608	lncRNA
chr19	3719572	3719573	ENSMUSG00000117739	52.65	-	Gm36787	lncRNA
chr1	180357649	180357650	ENSMUSG00000104388	47.06	+	Gm37033	TEC
chr1	34433263	34433264	ENSMUSG00000102336	49.05	-	Gm37233	lncRNA
chr1	189879935	189879936	ENSMUSG00000104435	55.34	+	Gm37422	lncRNA
chr3	32512343	32512344	ENSMUSG00000104231	42.25	-	Gm37592	lncRNA
chr5	123133939	123133940	ENSMUSG00000104156	54.96	+	Gm38102	lncRNA
chr8	12947941	12947942	ENSMUSG00000105030	65.38	+	Gm38671	miRNA
chr15	36210704	36210705	ENSMUSG00000115811	46.84	-	Gm41293	lncRNA
chr16	31233590	31233591	ENSMUSG00000116946	45.65	+	Gm41442	lncRNA
chr17	26934562	26934563	ENSMUSG00000118147	48.6	-	Gm41555	lncRNA
chr17	83952462	83952463	ENSMUSG00000117421	52.75	-	Gm41639	lncRNA
chr9	110293936	110293937	ENSMUSG00000105484	45.03	-	Gm42775	lncRNA
chr5	75153652	75153653	ENSMUSG00000106760	63.44	-	Gm42802	lncRNA
chr5	75155334	75155335	ENSMUSG00000107245	61.42	-	Gm42803	TEC
chr3	96635474	96635475	ENSMUSG00000106447	47.4	+	Gm42957	protein_coding
chr5	137309396	137309397	ENSMUSG00000106058	48.99	+	Gm43013	processed_pseudogene
chr5	124531133	124531134	ENSMUSG00000106662	55.72	+	Gm43034	TEC
chr11	72207025	72207026	ENSMUSG00000107877	44	-	Gm43951	protein_coding
chr6	113679218	113679219	ENSMUSG00000107846	50.16	-	Gm43963	TEC
chr7	118480495	118480496	ENSMUSG00000109167	46.57	+	Gm44652	TEC
chr7	128745275	128745276	ENSMUSG00000108720	52.37	-	Gm44672	lncRNA
chr7	80112633	80112634	ENSMUSG00000108494	46.81	-	Gm45203	TEC
chr15	102657111	102657112	ENSMUSG00000116056	45.32	+	Gm4544	lncRNA
chr7	45924173	45924174	ENSMUSG00000110208	54.34	-	Gm45442	lncRNA
chr19	4214357	4214358	ENSMUSG00000117873	53.42	+	Gm45928	protein_coding
chr11	23497838	23497839	ENSMUSG00000106362	72.53	-	Gm47279	miRNA
chr13	37582271	37582272	ENSMUSG00000114718	43.2	+	Gm47753	processed_pseudogene
chr13	37581077	37581078	ENSMUSG00000114784	46.06	+	Gm47754	lncRNA
chr12	110987117	110987118	ENSMUSG00000113682	52.78	-	Gm48630	TEC
chr14	32036337	32036338	ENSMUSG00000115628	47.64	-	Gm49084	processed_pseudogene
chr14	118875882	118875883	ENSMUSG00000115718	46.76	+	Gm49179	lncRNA
chr19	4000626	4000627	ENSMUSG00000024869	56.23	+	Gm49405	protein_coding
chr15	78531109	78531110	ENSMUSG00000116307	52.69	+	Gm49490	lncRNA
chr8	84969432	84969433	ENSMUSG00000111184	48.41	-	Gm49661	protein_coding
chr16	31933647	31933648	ENSMUSG00000116534	54.96	+	Gm49731	TEC
chr16	96361794	96361795	ENSMUSG00000117081	45.44	+	Gm49948	protein_coding
chr18	80468857	80468858	ENSMUSG00000118070	47.73	+	Gm50209	lncRNA
chr18	80705190	80705191	ENSMUSG00000118265	51.65	+	Gm50211	lncRNA
chr19	5731712	5731713	ENSMUSG00000118125	56.73	-	Gm50387	protein_coding
chr19	5038891	5038892	ENSMUSG00000117789	52.88	+	Gm50388	protein_coding
chr12	15817003	15817004	ENSMUSG00000097580	41.51	+	Gm5432	lncRNA
chr9	109097795	109097796	ENSMUSG00000025644	58.79	-	Gm7628	lncRNA
chr19	16780547	16780548	ENSMUSG00000046388	70.02	+	Gm9806	pseudogene
chr9	114780100	114780101	ENSMUSG00000052724	60.33	+	Gm9888	lncRNA
chr7	126776817	126776818	ENSMUSG00000055323	47.58	-	Gm9967	lncRNA
chr16	43363665	43363666	ENSMUSG00000055370	40.16	-	Gm9968	lncRNA
chr9	108049242	108049243	ENSMUSG00000070284	54.8	+	Gmppb	protein_coding
chr16	18498713	18498714	ENSMUSG00000000884	47.73	+	Gnb1l	protein_coding
chr10	121365090	121365091	ENSMUSG00000034707	49.92	+	Gns	protein_coding
chr2	31152316	31152317	ENSMUSG00000000194	49.01	+	Gpr107	protein_coding
chr11	69913888	69913889	ENSMUSG00000023170	55.21	+	Gps2	protein_coding
chr17	34589806	34589807	ENSMUSG00000034786	58.13	+	Gpsm3	protein_coding
chr9	59680144	59680145	ENSMUSG00000074259	48.18	+	Gramd2	protein_coding
chr11	98446394	98446395	ENSMUSG00000019312	55.75	+	Grb7	protein_coding
chr16	17915058	17915059	ENSMUSG00000022738	60.88	-	Gsc2	protein_coding
chr9	70012550	70012551	ENSMUSG00000033543	39.73	+	Gtf2a2	protein_coding
chr5	146948657	146948658	ENSMUSG00000016503	52.57	+	Gtf3a	protein_coding
chr7	45434844	45434845	ENSMUSG00000003865	49.63	+	Gys1	protein_coding
chr17	34028059	34028060	ENSMUSG00000073422	58.23	-	H2-Ke6	protein_coding
chr18	36783204	36783205	ENSMUSG00000001380	44.1	-	Hars	protein_coding
chr18	36783008	36783009	ENSMUSG00000019143	44.7	+	Hars2	protein_coding
chr16	36934983	36934984	ENSMUSG00000022831	42.95	+	Hcls1	protein_coding
chr15	89128699	89128700	ENSMUSG00000062906	54.88	-	Hdac10	protein_coding
chr18	76944092	76944093	ENSMUSG00000025421	44.34	+	Hdhd2	protein_coding
chr2	181242026	181242027	ENSMUSG00000027580	54.88	-	Helz2	protein_coding
chr13	97198356	97198357	ENSMUSG00000021665	44.76	-	Hexb	protein_coding
chr11	120467635	120467636	ENSMUSG00000025793	51.4	+	Hgs	protein_coding
chr12	108306270	108306271	ENSMUSG00000021260	51.9	+	Hhipl1	protein_coding
chr9	44305670	44305671	ENSMUSG00000032119	46.8	-	Hinfp	protein_coding
chr10	120476468	120476469	ENSMUSG00000056758	44.19	-	Hmga2	protein_coding
chr6	52208721	52208722	ENSMUSG00000043219	51.13	-	Hoxa6	protein_coding
chr7	31115289	31115290	ENSMUSG00000001249	51.94	-	Hpn	protein_coding
chr5	112343083	112343084	ENSMUSG00000042328	52.26	+	Hps4	protein_coding
chr5	104021918	104021919	ENSMUSG00000029311	42.15	-	Hsd17b11	protein_coding
chr15	76477422	76477423	ENSMUSG00000022556	48.22	+	Hsf1	protein_coding
chr6	83055272	83055273	ENSMUSG00000068329	54.84	-	Htra2	protein_coding
chr15	100732736	100732737	ENSMUSG00000116504	46.61	-	I730030J21Rik	lncRNA
chr5	108660331	108660332	ENSMUSG00000033540	49.5	+	Idua	protein_coding
chr8	70766662	70766663	ENSMUSG00000031838	53.42	-	Ifi30	lncRNA
chr16	91485238	91485239	ENSMUSG00000022967	46.7	+	Ifnar1	protein_coding
chr16	96361668	96361669	ENSMUSG00000000159	44.82	+	Igsf5	protein_coding
chr1	172481788	172481789	ENSMUSG00000037995	54.59	+	Igsf9	protein_coding
chr16	91406164	91406165	ENSMUSG00000022969	47.14	+	Il10rb	protein_coding
chr6	120463247	120463248	ENSMUSG00000002897	49.53	+	Il17ra	protein_coding
chr6	113471427	113471428	ENSMUSG00000030281	51.76	+	Il17rc	protein_coding
chr11	70700154	70700155	ENSMUSG00000057054	43.8	-	Inca1	protein_coding
chr1	52817687	52817688	ENSMUSG00000026102	42.6	-	Inpp1	protein_coding
chr12	55599427	55599428	ENSMUSG00000045440	57.48	+	Insm2	protein_coding
chr15	76009888	76009889	ENSMUSG00000102018	49.33	+	Iqank1	protein_coding
chr7	19004044	19004045	ENSMUSG00000044030	63.61	+	Irf2bp1	protein_coding
chr7	141266480	141266481	ENSMUSG00000025498	54.82	-	Irf7	protein_coding
chr7	78913424	78913425	ENSMUSG00000039236	53.66	+	Isg20	protein_coding
chr2	155133509	155133510	ENSMUSG00000027598	40.05	+	Itch	protein_coding
chr2	79255426	79255427	ENSMUSG00000027009	38.83	+	Itga4	protein_coding
chr11	115974709	115974710	ENSMUSG00000020758	53.6	+	Itgb4	protein_coding
chr7	27228660	27228661	ENSMUSG00000003752	49.05	-	Itpkc	protein_coding
chr7	118491974	118491975	ENSMUSG00000095115	50.6	-	Itpripl2	protein_coding
chr6	113442569	113442570	ENSMUSG00000051256	47.64	+	Jagn1	protein_coding
chr8	71676296	71676297	ENSMUSG00000031805	56.86	+	Jak3	protein_coding
chr17	25828867	25828868	ENSMUSG00000025736	54.38	+	Jmjd8	protein_coding
chr9	21798743	21798744	ENSMUSG00000032194	51.01	-	Kank2	protein_coding
chr19	45075241	45075242	ENSMUSG00000025213	55.32	+	Kazald1	protein_coding
chr3	107101146	107101147	ENSMUSG00000040724	47.81	+	Kcna2	protein_coding
chr5	130144861	130144862	ENSMUSG00000034110	47.94	+	Kctd7	protein_coding
chr17	56326062	56326063	ENSMUSG00000024201	53.71	+	Kdm4b	protein_coding
chr5	30921431	30921432	ENSMUSG00000029162	51.67	+	Khk	protein_coding
chr11	70700548	70700549	ENSMUSG00000020821	50.42	+	Kif1c	protein_coding
chr10	79916971	79916972	ENSMUSG00000035773	58.51	+	Kiss1r	protein_coding
chr7	19404103	19404104	ENSMUSG00000040714	56.1	-	Klc3	protein_coding
chr17	46646021	46646022	ENSMUSG00000003546	51.74	-	Klc4	protein_coding
chr7	75848310	75848311	ENSMUSG00000055652	52.06	+	Klhl25	protein_coding
chr17	23745832	23745833	ENSMUSG00000040680	58.31	-	Kremen2	protein_coding
chr9	21287968	21287969	ENSMUSG00000035047	50.4	-	Kri1	protein_coding
chr15	101954286	101954287	ENSMUSG00000050463	54.01	-	Krt78	protein_coding
chr8	70527955	70527956	ENSMUSG00000055553	49.58	-	Kxd1	protein_coding
chr1	135818598	135818599	ENSMUSG00000041782	53.22	+	Lad1	protein_coding
chr8	13159161	13159162	ENSMUSG00000031447	47.01	+	Lamp1	protein_coding
chr7	4150373	4150374	ENSMUSG00000043432	56.95	-	Leng9	protein_coding
chr9	75441524	75441525	ENSMUSG00000042487	46.14	+	Leo1	protein_coding
chr13	55362782	55362783	ENSMUSG00000021484	50.7	-	Lman2	protein_coding
chr16	33062521	33062522	ENSMUSG00000022802	44.29	+	Lmln	protein_coding
chr13	73467197	73467198	ENSMUSG00000021608	48.35	+	Lpcat1	protein_coding
chr6	124663027	124663028	ENSMUSG00000004270	47.24	+	Lpcat3	protein_coding
chr19	4615666	4615667	ENSMUSG00000045045	64.67	-	Lrfn4	protein_coding
chr17	56122000	56122001	ENSMUSG00000037095	58.73	-	Lrg1	protein_coding
chr8	105326277	105326278	ENSMUSG00000041679	49.94	-	Lrrc29	protein_coding
chr7	66388349	66388350	ENSMUSG00000015133	47.26	-	Lrrk1	protein_coding
chr10	80855208	80855209	ENSMUSG00000035215	54.88	-	Lsm7	protein_coding
chr7	30973463	30973464	ENSMUSG00000001247	50.38	-	Lsr	protein_coding
chr14	55761428	55761429	ENSMUSG00000040432	55.32	+	Ltb4r2	protein_coding
chr19	5740904	5740905	ENSMUSG00000024940	55.78	+	Ltbp3	protein_coding
chr11	50238615	50238616	ENSMUSG00000020377	60.67	-	Ltc4s	protein_coding
chr7	24636550	24636551	ENSMUSG00000057454	54.19	+	Lypd3	protein_coding
chr19	45014414	45014415	ENSMUSG00000035342	55.18	+	Lzts2	protein_coding
chr19	7056810	7056811	ENSMUSG00000036278	54.01	+	Macrod1	protein_coding
chr15	79346621	79346622	ENSMUSG00000042622	54.25	+	Maff	protein_coding
chr11	120633599	120633600	ENSMUSG00000051510	55.65	-	Mafg	protein_coding
chr5	139791513	139791514	ENSMUSG00000018143	54.7	+	Mafk	protein_coding
chr10	81105915	81105916	ENSMUSG00000035027	52.82	+	Map2k2	protein_coding
chr8	125910450	125910451	ENSMUSG00000031853	48.03	+	Map3k21	protein_coding
chr7	28982050	28982051	ENSMUSG00000037337	51.54	+	Map4k1	protein_coding
chr9	75410004	75410005	ENSMUSG00000042688	45.72	-	Mapk6	protein_coding
chr16	14163350	14163351	ENSMUSG00000060657	43.38	-	Marf1	protein_coding
chr7	19458820	19458821	ENSMUSG00000030397	53.25	-	Mark4	protein_coding
chr2	164405159	164405160	ENSMUSG00000016995	51.53	-	Matn4	protein_coding
chr10	80399549	80399550	ENSMUSG00000035478	55.95	-	Mbd3	protein_coding
chr18	82475146	82475147	ENSMUSG00000041607	49.25	+	Mbp	protein_coding
chr9	44134469	44134470	ENSMUSG00000032135	54.39	+	Mcam	protein_coding
chr6	88898779	88898780	ENSMUSG00000002870	51.93	-	Mcm2	protein_coding
chr11	120549726	120549727	ENSMUSG00000061111	53.06	-	Mcrip1	protein_coding
chr17	47834690	47834691	ENSMUSG00000032717	52.42	-	Mdfi	protein_coding
chr5	135778480	135778481	ENSMUSG00000019179	50.16	+	Mdh2	protein_coding
chr8	119778415	119778416	ENSMUSG00000034105	52.74	-	Meak7	protein_coding
chr7	44892711	44892712	ENSMUSG00000002968	54.75	-	Med25	protein_coding
chr7	25317164	25317165	ENSMUSG00000045039	52.95	+	Megf8	protein_coding
chr10	81357491	81357492	ENSMUSG00000034854	58.19	+	Mfsd12	protein_coding
chr15	102279454	102279455	ENSMUSG00000045665	59.28	+	Mfsd5	protein_coding
chr17	56609770	56609771	ENSMUSG00000049760	51.16	-	Micos13	protein_coding
chr11	60728398	60728399	ENSMUSG00000018599	55.58	+	Mief2	protein_coding
chr15	73254881	73254882	ENSMUSG00000065612	57.35	-	Mir151	miRNA
chr17	34025091	34025092	ENSMUSG00000065555	69.09	-	Mir219a-1	miRNA
chr17	34025012	34025013	ENSMUSG00000105964	58.33	+	Mir219c	miRNA
chr17	25831427	25831428	ENSMUSG00000093076	56.25	-	Mir3082	miRNA
chr2	30721210	30721211	ENSMUSG00000093091	51.19	+	Mir3089	miRNA
chr14	70443510	70443511	ENSMUSG00000065528	63.41	+	Mir320	miRNA
chr18	61397899	61397900	ENSMUSG00000105200	54.55	-	Mir378a	miRNA
chr11	60728663	60728664	ENSMUSG00000092734	59.38	+	Mir5100	miRNA
chr1	34433198	34433199	ENSMUSG00000092852	60.76	-	Mir5103	miRNA
chr10	81104672	81104673	ENSMUSG00000106347	38.33	-	Mir5615-1	miRNA
chr10	81104616	81104617	ENSMUSG00000093498	38.33	+	Mir5615-2	miRNA
chrX	20863181	20863182	ENSMUSG00000093408	59.65	-	Mir5617	miRNA
chr15	102671865	102671866	ENSMUSG00000076009	57.33	-	Mir688	miRNA
chr10	79531089	79531090	ENSMUSG00000098414	64.52	-	Mir6909	miRNA
chr10	80609260	80609261	ENSMUSG00000099283	60	+	Mir6912	miRNA
chr10	128584496	128584497	ENSMUSG00000098592	57.38	-	Mir6917	miRNA
chr11	120624875	120624876	ENSMUSG00000098282	81.48	-	Mir6936	miRNA
chr13	55507691	55507692	ENSMUSG00000099096	64.71	-	Mir6945	miRNA
chr17	26935472	26935473	ENSMUSG00000098510	66.18	+	Mir6968	miRNA
chr3	36475523	36475524	ENSMUSG00000098808	60.94	-	Mir7009	miRNA
chr5	134572076	134572077	ENSMUSG00000106323	56.41	+	Mir7228	miRNA
chr7	29906509	29906510	ENSMUSG00000098873	52.54	+	Mir7668	miRNA
chr17	56935414	56935415	ENSMUSG00000024212	51.88	-	Mllt1	protein_coding
chr11	101087277	101087278	ENSMUSG00000017801	50.7	+	Mlx	protein_coding
chr14	54431612	54431613	ENSMUSG00000000957	53.13	+	Mmp14	protein_coding
chr8	70760945	70760946	ENSMUSG00000035559	57.31	-	Mpv17l2	protein_coding
chr5	140331897	140331898	ENSMUSG00000029557	51.27	-	Mrm2	protein_coding
chr17	46646229	46646230	ENSMUSG00000002767	49.68	+	Mrpl2	protein_coding
chr11	94653767	94653768	ENSMUSG00000024414	46.83	+	Mrpl27	protein_coding
chr19	45006441	45006442	ENSMUSG00000025208	53.9	-	Mrpl43	protein_coding
chr14	54426909	54426910	ENSMUSG00000010406	48.17	+	Mrpl52	protein_coding
chr19	8941875	8941876	ENSMUSG00000071646	50.21	+	Mta2	protein_coding
chr17	29347933	29347934	ENSMUSG00000024012	54.63	-	Mtch1	protein_coding
chr3	89229057	89229058	ENSMUSG00000042784	53.57	+	Muc1	protein_coding
chr16	97535308	97535309	ENSMUSG00000023341	45.46	+	Mx2	polymorphic_pseudogene
chr7	44670842	44670843	ENSMUSG00000030739	51.58	-	Myh14	protein_coding
chr17	70990889	70990890	ENSMUSG00000034868	47.53	-	Myl12b	protein_coding
chr11	60914749	60914750	ENSMUSG00000018931	52.59	-	Natd1	protein_coding
chr9	110654160	110654161	ENSMUSG00000056724	56.08	-	Nbeal2	protein_coding
chr16	14163275	14163276	ENSMUSG00000022678	45.8	+	Nde1	protein_coding
chr1	92473859	92473860	ENSMUSG00000026260	46.11	-	Ndufa10	protein_coding
chr17	56717767	56717768	ENSMUSG00000002379	55.31	+	Ndufa11	protein_coding
chr8	69902557	69902558	ENSMUSG00000036199	51.64	-	Ndufa13	protein_coding
chr11	120098928	120098929	ENSMUSG00000078572	55.68	+	Ndufaf8	protein_coding
chr2	90904826	90904827	ENSMUSG00000005510	44.59	-	Ndufs3	protein_coding
chr19	3912773	3912774	ENSMUSG00000059734	53.27	-	Ndufs8	protein_coding
chr2	154558889	154558890	ENSMUSG00000027489	53.41	-	Necab3	protein_coding
chr2	25211488	25211489	ENSMUSG00000013465	49.97	-	Nelfb	protein_coding
chr17	34850391	34850392	ENSMUSG00000024369	52.01	+	Nelfe	protein_coding
chr3	127633135	127633136	ENSMUSG00000027967	56.67	+	Neurog2	protein_coding
chr17	45555703	45555704	ENSMUSG00000023947	53.44	+	Nfkbie	protein_coding
chr1	118321839	118321840	ENSMUSG00000026377	46.09	+	Nifk	protein_coding
chr5	33433975	33433976	ENSMUSG00000029112	62.5	-	Nkx1-1	protein_coding
chr11	93968520	93968521	ENSMUSG00000037601	46.47	-	Nme1	protein_coding
chr2	130274430	130274431	ENSMUSG00000027405	50.33	+	Nop56	protein_coding
chr14	55745693	55745694	ENSMUSG00000019297	48.47	+	Nop9	protein_coding
chr17	32166851	32166852	ENSMUSG00000038146	49.86	-	Notch3	protein_coding
chr17	24696234	24696235	ENSMUSG00000019320	52.93	+	Noxo1	protein_coding
chr7	44553950	44553951	ENSMUSG00000060601	58.88	-	Nr1h2	protein_coding
chr17	56757529	56757530	ENSMUSG00000039481	59.81	-	Nrtn	protein_coding
chr11	59839447	59839448	ENSMUSG00000032615	47.65	+	Nt5m	protein_coding
chr17	24632680	24632681	ENSMUSG00000041429	52.86	+	Nthl1	protein_coding
chr17	24209530	24209531	ENSMUSG00000117406	59.38	-	Ntn3	protein_coding
chr12	112942123	112942124	ENSMUSG00000002804	54.67	-	Nudt14	protein_coding
chr16	4938761	4938762	ENSMUSG00000022516	56.56	+	Nudt16l1	protein_coding
chr19	4000580	4000581	ENSMUSG00000110949	58.92	+	Nudt8	protein_coding
chr5	104046306	104046307	ENSMUSG00000029310	45.63	+	Nudt9	protein_coding
chr8	105860580	105860581	ENSMUSG00000008450	46.86	+	Nutf2	protein_coding
chr5	120812635	120812636	ENSMUSG00000029605	49.64	+	Oas1b	polymorphic_pseudogene
chr5	120812513	120812514	ENSMUSG00000001166	50.26	-	Oas1c	protein_coding
chr5	114896936	114896937	ENSMUSG00000029561	46.64	+	Oasl2	protein_coding
chr1	75506451	75506452	ENSMUSG00000026211	54.05	-	Obsl1	protein_coding
chr5	123015074	123015075	ENSMUSG00000049686	50.11	+	Orai1	protein_coding
chr11	120458067	120458068	ENSMUSG00000039670	54.68	-	Oxld1	protein_coding
chr5	122707544	122707545	ENSMUSG00000029470	48.39	+	P2rx4	protein_coding
chr11	100414835	100414836	ENSMUSG00000006931	54.87	-	P3h4	protein_coding
chr12	113014508	113014509	ENSMUSG00000021143	50.73	+	Pacs2	protein_coding
chr14	56575619	56575620	ENSMUSG00000054509	44.37	+	Parp4	protein_coding
chr17	34591266	34591267	ENSMUSG00000034673	57.08	+	Pbx2	protein_coding
chr9	106453291	106453292	ENSMUSG00000023495	57.79	+	Pcbp4	protein_coding
chr14	55540266	55540267	ENSMUSG00000040618	49.72	+	Pck2	protein_coding
chr6	86397153	86397154	ENSMUSG00000029998	47.26	-	Pcyox1	protein_coding
chr11	120617935	120617936	ENSMUSG00000025137	55.95	-	Pcyt2	protein_coding
chr3	96635376	96635377	ENSMUSG00000028102	46	+	Pex11b	protein_coding
chr6	121183667	121183668	ENSMUSG00000067825	49.67	+	Pex26	protein_coding
chr8	71592176	71592177	ENSMUSG00000031807	55.48	+	Pgls	protein_coding
chr17	26933052	26933053	ENSMUSG00000024193	57.83	+	Phf1	protein_coding
chr1	135766119	135766120	ENSMUSG00000041801	55.77	+	Phlda3	protein_coding
chr9	44735197	44735198	ENSMUSG00000048537	53.2	-	Phldb1	protein_coding
chr2	25575223	25575224	ENSMUSG00000036504	54.71	-	Phpt1	protein_coding
chr8	122551328	122551329	ENSMUSG00000014444	53.71	-	Piezo1	protein_coding
chr16	31933851	31933852	ENSMUSG00000045625	49.82	+	Pigz	protein_coding
chr8	70776712	70776713	ENSMUSG00000031834	59.17	-	Pik3r2	protein_coding
chr10	127211584	127211585	ENSMUSG00000025417	49.61	-	Pip4k2c	protein_coding
chr2	30077684	30077685	ENSMUSG00000026785	53.17	+	Pkn3	protein_coding
chr7	24462484	24462485	ENSMUSG00000046223	49.97	+	Plaur	protein_coding
chr9	119093501	119093502	ENSMUSG00000010660	52.78	-	Plcd1	protein_coding
chr11	103101657	103101658	ENSMUSG00000020937	53.13	-	Plcd3	protein_coding
chr3	27938695	27938696	ENSMUSG00000027695	43.59	+	Pld1	protein_coding
chr17	84511895	84511896	ENSMUSG00000040852	42.93	+	Plekhh2	protein_coding
chr11	101171350	101171351	ENSMUSG00000035172	56.77	-	Plekhh3	protein_coding
chr10	79533795	79533796	ENSMUSG00000052151	53.62	-	Plpp2	protein_coding
chr9	109095389	109095390	ENSMUSG00000053646	55.34	+	Plxnb1	protein_coding
chr19	5964201	5964202	ENSMUSG00000024833	50.15	-	Pola2	protein_coding
chr14	70443446	70443447	ENSMUSG00000000776	51.78	-	Polr3d	protein_coding
chr9	20888175	20888176	ENSMUSG00000004100	55.97	+	Ppan	protein_coding
chr18	61400430	61400431	ENSMUSG00000033871	49.02	-	Ppargc1b	protein_coding
chr14	25694154	25694155	ENSMUSG00000021868	52.24	+	Ppif	protein_coding
chr10	41490439	41490440	ENSMUSG00000078451	44.87	+	Ppil6	protein_coding
chr17	35865593	35865594	ENSMUSG00000034595	53.77	+	Ppp1r18	protein_coding
chr17	35866885	35866886	ENSMUSG00000087443	54.43	-	Ppp1r18os	lncRNA
chr11	120551131	120551132	ENSMUSG00000025129	53.29	-	Ppp1r27	protein_coding
chr17	34628509	34628510	ENSMUSG00000015474	49.16	-	Ppt2	protein_coding
chrX	7728439	7728440	ENSMUSG00000031149	53.2	+	Praf2	protein_coding
chr8	84969587	84969588	ENSMUSG00000005161	48.61	+	Prdx2	protein_coding
chr2	127541466	127541467	ENSMUSG00000027376	53.36	-	Prom2	protein_coding
chr7	30563626	30563627	ENSMUSG00000036835	53.2	-	Psenen	protein_coding
chr2	30929862	30929863	ENSMUSG00000050737	49.93	-	Ptges	protein_coding
chr2	90918257	90918258	ENSMUSG00000063235	45.96	-	Ptpmt1	protein_coding
chr1	189728268	189728269	ENSMUSG00000026604	48.69	+	Ptpn14	protein_coding
chr12	98737404	98737405	ENSMUSG00000021009	45.46	-	Ptpn21	protein_coding
chr10	77581720	77581721	ENSMUSG00000009291	50.02	+	Pttg1ip	protein_coding
chr4	155891780	155891781	ENSMUSG00000051557	54.14	-	Pusl1	protein_coding
chr7	19921159	19921160	ENSMUSG00000040511	50.16	-	Pvr	protein_coding
chr10	78185148	78185149	ENSMUSG00000032834	54.43	-	Pwp2	protein_coding
chr13	34653485	34653486	ENSMUSG00000021411	49.57	-	Pxdc1	protein_coding
chr14	69707583	69707584	ENSMUSG00000034194	52.15	-	R3hcc1	protein_coding
chr10	79921207	79921208	ENSMUSG00000035781	57.08	-	R3hdm4	protein_coding
chr9	73044854	73044855	ENSMUSG00000032202	46.7	+	Rab27a	protein_coding
chr8	70754679	70754680	ENSMUSG00000031840	56.44	+	Rab3a	protein_coding
chr2	34799911	34799912	ENSMUSG00000070953	45.83	-	Rabepk	protein_coding
chr3	105801335	105801336	ENSMUSG00000068798	38.38	-	Rap1a	protein_coding
chr5	74195286	74195287	ENSMUSG00000049907	50.62	+	Rasl11b	protein_coding
chr2	164403141	164403142	ENSMUSG00000017007	51.75	+	Rbpjl	protein_coding
chr14	70545251	70545252	ENSMUSG00000033589	57.29	+	Reep4	protein_coding
chr14	54476100	54476101	ENSMUSG00000022176	53.07	+	Rem2	protein_coding
chr8	70506751	70506752	ENSMUSG00000058833	57.33	-	Rex1bd	protein_coding
chr5	125003221	125003222	ENSMUSG00000037962	55.58	+	Rflna	protein_coding
chr19	4439431	4439432	ENSMUSG00000041845	49.73	-	Rhod	protein_coding
chr17	25844850	25844851	ENSMUSG00000025733	54.84	-	Rhot2	protein_coding
chr5	124531390	124531391	ENSMUSG00000029392	50.4	-	Rilpl1	protein_coding
chr19	5050481	5050482	ENSMUSG00000024883	56.88	+	Rin1	protein_coding
chr12	102283048	102283049	ENSMUSG00000044456	49.38	+	Rin3	protein_coding
chr17	34024679	34024680	ENSMUSG00000024325	57.57	-	Ring1	protein_coding
chr8	84969766	84969767	ENSMUSG00000052926	48.42	-	Rnaseh2a	protein_coding
chr11	101464999	101465000	ENSMUSG00000001313	54.98	+	Rnd2	protein_coding
chr10	79766951	79766952	ENSMUSG00000035890	56.38	-	Rnf126	protein_coding
chr11	4135202	4135203	ENSMUSG00000003581	54.46	+	Rnf215	protein_coding
chr1	135284083	135284084	ENSMUSG00000041926	47.37	-	Rnpep	protein_coding
chr1	92910783	92910784	ENSMUSG00000026269	54.94	+	Rnpepl1	protein_coding
chr16	5013552	5013553	ENSMUSG00000022540	56.12	-	Rogdi	protein_coding
chr19	8929355	8929356	ENSMUSG00000071648	54.58	-	Rom1	protein_coding
chr3	94372794	94372795	ENSMUSG00000028150	50.12	+	Rorc	protein_coding
chr15	80091867	80091868	ENSMUSG00000060036	46.96	-	Rpl3	protein_coding
chr19	4163353	4163354	ENSMUSG00000024830	54.11	-	Rps6kb2	protein_coding
chr9	120127689	120127690	ENSMUSG00000032518	50.54	+	Rpsa	protein_coding
chr6	83135463	83135464	ENSMUSG00000034930	53.96	+	Rtkn	protein_coding
chr16	18498901	18498902	ENSMUSG00000086965	54.21	+	Rtl10	protein_coding
chr7	45438095	45438096	ENSMUSG00000003868	54.18	-	Ruvbl2	protein_coding
chr3	90612882	90612883	ENSMUSG00000001025	47.42	+	S100a6	protein_coding
chr9	20976780	20976781	ENSMUSG00000043895	51.49	-	S1pr2	protein_coding
chr2	181599211	181599212	ENSMUSG00000038605	52.97	-	Samd10	protein_coding
chr19	5388702	5388703	ENSMUSG00000039148	53.61	-	Sart1	protein_coding
chr10	80602872	80602873	ENSMUSG00000113949	55.31	+	Scamp4	protein_coding
chr15	76457452	76457453	ENSMUSG00000034161	61.29	+	Scx	protein_coding
chr19	5771418	5771419	ENSMUSG00000024941	53.75	-	Scyl1	protein_coding
chr8	117673688	117673689	ENSMUSG00000034308	47.64	-	Sdr42e1	protein_coding
chr6	113740742	113740743	ENSMUSG00000030298	46.48	-	Sec13	protein_coding
chr7	128744943	128744944	ENSMUSG00000055319	43.1	+	Sec23ip	protein_coding
chr1	107590006	107590007	ENSMUSG00000026315	40.89	+	Serpinb8	protein_coding
chr12	4817544	4817545	ENSMUSG00000037361	45.01	+	Sf3b6	protein_coding
chr4	134128788	134128789	ENSMUSG00000028843	59.75	-	Sh3bgrl3	protein_coding
chr1	135375236	135375237	ENSMUSG00000041889	54.44	-	Shisa4	protein_coding
chr9	109038565	109038566	ENSMUSG00000025647	48.81	+	Shisa5	protein_coding
chr7	141100571	141100572	ENSMUSG00000025494	53.8	-	Sigirr	protein_coding
chr19	5663706	5663707	ENSMUSG00000056917	55.27	-	Sipa1	protein_coding
chr11	120625239	120625240	ENSMUSG00000025138	53.18	-	Sirt7	protein_coding
chr17	34850209	34850210	ENSMUSG00000040356	54.58	-	Skiv2l	protein_coding
chr5	137333596	137333597	ENSMUSG00000037344	50.43	-	Slc12a9	protein_coding
chr3	101924452	101924453	ENSMUSG00000033147	45.05	-	Slc22a15	protein_coding
chr2	92460537	92460538	ENSMUSG00000049922	53.83	-	Slc35c1	protein_coding
chr10	19851458	19851459	ENSMUSG00000050473	56.49	-	Slc35d3	protein_coding
chr15	96642912	96642913	ENSMUSG00000023169	46.2	-	Slc38a1	protein_coding
chr2	91070416	91070417	ENSMUSG00000002105	53.74	-	Slc39a13	protein_coding
chr5	31048923	31048924	ENSMUSG00000006641	50.66	-	Slc5a6	protein_coding
chr10	41490368	41490369	ENSMUSG00000019822	54.51	-	Smpd2	protein_coding
chr2	130275506	130275507	ENSMUSG00000080610	42.65	+	Snord110	snoRNA
chr10	81178950	81178951	ENSMUSG00000064441	42.19	+	Snord37	snoRNA
chr6	86371304	86371305	ENSMUSG00000057278	43.76	+	Snrpg	protein_coding
chr17	87107679	87107680	ENSMUSG00000037104	44.46	+	Socs5	protein_coding
chr12	27342573	27342574	ENSMUSG00000063632	46.48	-	Sox11	protein_coding
chr11	116530925	116530926	ENSMUSG00000061878	58.63	+	Sphk1	protein_coding
chr10	80855275	80855276	ENSMUSG00000035206	58.18	+	Sppl2b	protein_coding
chr7	29170410	29170411	ENSMUSG00000037239	52.26	-	Spred3	protein_coding
chr2	120085677	120085678	ENSMUSG00000074899	53.71	-	Sptbn5	protein_coding
chr5	112343039	112343040	ENSMUSG00000029346	51.19	-	Srrd	protein_coding
chr17	23790532	23790533	ENSMUSG00000039218	46.71	+	Srrm2	protein_coding
chr5	137307673	137307674	ENSMUSG00000037364	51.37	-	Srrt	protein_coding
chr13	91460283	91460284	ENSMUSG00000003992	39.64	+	Ssbp2	protein_coding
chr5	113993893	113993894	ENSMUSG00000042121	50.8	-	Ssh1	protein_coding
chr6	83572728	83572729	ENSMUSG00000006906	46.1	-	Stambp	protein_coding
chr5	92603041	92603042	ENSMUSG00000047963	50.58	+	Stbd1	protein_coding
chr14	30825590	30825591	ENSMUSG00000006526	47.7	+	Stimate	protein_coding
chr17	34836944	34836945	ENSMUSG00000061207	49.18	-	Stk19	protein_coding
chr17	25833403	25833404	ENSMUSG00000039615	58.86	-	Stub1	protein_coding
chr5	135023482	135023483	ENSMUSG00000007207	51.87	+	Stx1a	protein_coding
chr5	135778384	135778385	ENSMUSG00000019178	48.75	-	Styxl1	protein_coding
chr5	139200637	139200638	ENSMUSG00000036817	47.59	+	Sun1	protein_coding
chr2	26902878	26902879	ENSMUSG00000036160	47.81	-	Surf6	protein_coding
chr7	110221711	110221712	ENSMUSG00000031015	44.14	+	Swap70	protein_coding
chr7	30314807	30314808	ENSMUSG00000019737	53.11	+	Syne4	protein_coding
chr15	80091334	80091335	ENSMUSG00000022415	52.85	+	Syngr1	protein_coding
chr19	4477446	4477447	ENSMUSG00000049303	49.63	-	Syt12	protein_coding
chr1	172500047	172500048	ENSMUSG00000026547	55.17	+	Tagln2	protein_coding
chr7	141392199	141392200	ENSMUSG00000025503	48.18	+	Taldo1	protein_coding
chr6	113697050	113697051	ENSMUSG00000056952	47.64	+	Tatdn2	protein_coding
chr2	152293828	152293829	ENSMUSG00000027465	46.96	+	Tbc1d20	protein_coding
chr17	24205561	24205562	ENSMUSG00000036473	49.13	-	Tbc1d24	protein_coding
chr19	3907132	3907133	ENSMUSG00000001750	53.89	-	Tcirg1	protein_coding
chr18	60848970	60848971	ENSMUSG00000024613	52.3	-	Tcof1	protein_coding
chr11	80142174	80142175	ENSMUSG00000046909	43.62	-	Tefm	protein_coding
chr11	120098730	120098731	ENSMUSG00000025377	56.42	-	Tepsin	protein_coding
chr8	104509909	104509910	ENSMUSG00000052616	39.74	-	Terb1	protein_coding
chr13	73626911	73626912	ENSMUSG00000021611	49.68	+	Tert	protein_coding
chr5	118027743	118027744	ENSMUSG00000029359	52.87	+	Tesc	protein_coding
chr6	86195223	86195224	ENSMUSG00000029999	47.89	+	Tgfa	protein_coding
chr7	25687002	25687003	ENSMUSG00000002603	51.08	+	Tgfb1	protein_coding
chr2	118111876	118111877	ENSMUSG00000040152	47.01	+	Thbs1	protein_coding
chr14	55094784	55094785	ENSMUSG00000045691	52.01	+	Thtpa	protein_coding
chr3	83841766	83841767	ENSMUSG00000027995	47.6	-	Tlr2	protein_coding
chr19	6068372	6068373	ENSMUSG00000024799	52.21	-	Tm7sf2	protein_coding
chr14	122107038	122107039	ENSMUSG00000025544	40.86	+	Tm9sf2	protein_coding
chr11	117782197	117782198	ENSMUSG00000025572	54.87	-	Tmc6	protein_coding
chr11	117782076	117782077	ENSMUSG00000050106	54.05	+	Tmc8	protein_coding
chr11	69805623	69805624	ENSMUSG00000089876	57.86	-	Tmem102	protein_coding
chr5	135744447	135744448	ENSMUSG00000039886	52.57	-	Tmem120a	protein_coding
chr19	4125934	4125935	ENSMUSG00000024845	52.6	+	Tmem134	protein_coding
chr19	8774466	8774467	ENSMUSG00000118346	48.53	-	Tmem179b	protein_coding
chr1	119526160	119526161	ENSMUSG00000098923	49.26	+	Tmem185b	protein_coding
chr8	105326354	105326355	ENSMUSG00000014856	52.83	+	Tmem208	protein_coding
chr19	8770996	8770997	ENSMUSG00000117924	50.47	+	Tmem223	protein_coding
chr7	47050601	47050602	ENSMUSG00000010307	56.16	+	Tmem86a	protein_coding
chr12	111442469	111442470	ENSMUSG00000021281	55.5	+	Tnfaip2	protein_coding
chr11	69695848	69695849	ENSMUSG00000097328	51.15	-	Tnfsf12	protein_coding
chr11	69696097	69696098	ENSMUSG00000018752	51.54	-	Tnfsfm13	protein_coding
chr17	47687610	47687611	ENSMUSG00000084880	57.57	+	Tomm6os	lncRNA
chr2	30952959	30952960	ENSMUSG00000026848	51.46	+	Tor1b	protein_coding
chr5	120588672	120588673	ENSMUSG00000032741	52.84	-	Tpcn1	protein_coding
chr6	88902251	88902252	ENSMUSG00000002871	55.51	+	Tpra1	protein_coding
chr5	112276691	112276692	ENSMUSG00000029344	53.72	+	Tpst2	protein_coding
chr9	109059733	109059734	ENSMUSG00000049734	57.66	-	Trex1	protein_coding
chr12	15816921	15816922	ENSMUSG00000020601	46.73	-	Trib2	protein_coding
chr6	53820829	53820830	ENSMUSG00000043496	55.44	-	Tril	protein_coding
chr11	58978093	58978094	ENSMUSG00000020455	53.78	+	Trim11	protein_coding
chr11	116131127	116131128	ENSMUSG00000054517	52.72	-	Trim65	protein_coding
chr5	137314403	137314404	ENSMUSG00000023348	54.6	-	Trip6	protein_coding
chr12	111678105	111678106	ENSMUSG00000060950	56.61	+	Trmt61a	protein_coding
chr7	45333779	45333780	ENSMUSG00000038260	50.8	-	Trpm4	protein_coding
chr17	24632629	24632630	ENSMUSG00000002496	52.47	-	Tsc2	protein_coding
chr8	69902184	69902185	ENSMUSG00000047654	64.79	+	Tssk6	protein_coding
chr2	163602314	163602315	ENSMUSG00000017679	48.85	+	Ttpal	protein_coding
chr15	89123111	89123112	ENSMUSG00000051786	49.63	-	Tubgcp6	protein_coding
chr19	45005663	45005664	ENSMUSG00000025209	52.38	+	Twnk	protein_coding
chr16	18426384	18426385	ENSMUSG00000075704	49.71	+	Txnrd2	protein_coding
chr2	25365681	25365682	ENSMUSG00000026956	54.66	-	Uap1l1	protein_coding
chr2	167632094	167632095	ENSMUSG00000078923	52.42	-	Ube2v1	protein_coding
chr11	78343482	78343483	ENSMUSG00000002058	56.47	+	Unc119	protein_coding
chr10	80406829	80406830	ENSMUSG00000020163	52.35	-	Uqcr11	protein_coding
chr11	115322040	115322041	ENSMUSG00000045288	56.29	-	Ush1g	protein_coding
chr9	108490602	108490603	ENSMUSG00000006676	54.77	+	Usp19	protein_coding
chr5	88554462	88554463	ENSMUSG00000070697	50.28	+	Utp3	protein_coding
chr11	69088490	69088491	ENSMUSG00000020894	54.99	+	Vamp2	protein_coding
chr2	173737511	173737512	ENSMUSG00000054455	49.53	+	Vapb	protein_coding
chr11	101466229	101466230	ENSMUSG00000034993	53.7	-	Vat1	protein_coding
chr19	6987650	6987651	ENSMUSG00000024962	52.5	-	Vegfb	protein_coding
chr9	119052778	119052779	ENSMUSG00000038775	53.86	+	Vill	protein_coding
chr17	56718021	56718022	ENSMUSG00000054723	55.81	-	Vmac	protein_coding
chr15	76626085	76626086	ENSMUSG00000115987	54.88	-	Vps28	protein_coding
chr19	6077230	6077231	ENSMUSG00000024797	52.11	-	Vps51	protein_coding
chr9	15239045	15239046	ENSMUSG00000031937	48.02	+	Vstm5	protein_coding
chr17	25823627	25823628	ENSMUSG00000025737	56.78	+	Wdr24	protein_coding
chr9	108578738	108578739	ENSMUSG00000066357	56.29	-	Wdr6	protein_coding
chr11	75454716	75454717	ENSMUSG00000045374	54.91	-	Wdr81	protein_coding
chr11	72301629	72301630	ENSMUSG00000040483	47.32	+	Xaf1	protein_coding
chr8	69902711	69902712	ENSMUSG00000048967	53.78	-	Yjefn3	protein_coding
chr7	126776955	126776956	ENSMUSG00000042675	52.78	+	Ypel3	protein_coding
chr8	120101481	120101482	ENSMUSG00000031823	53.02	-	Zdhhc7	protein_coding
chr2	30124584	30124585	ENSMUSG00000039686	50.99	-	Zer1	protein_coding
chr5	143235163	143235164	ENSMUSG00000029587	49.63	+	Zfp12	protein_coding
chr6	117862100	117862101	ENSMUSG00000042097	44.74	+	Zfp239	protein_coding
chr7	29906571	29906572	ENSMUSG00000062040	43.38	-	Zfp27	protein_coding
chr17	84187946	84187947	ENSMUSG00000045817	56.16	-	Zfp36l2	protein_coding
chr6	47835661	47835662	ENSMUSG00000062519	41.99	+	Zfp398	protein_coding
chr2	181592802	181592803	ENSMUSG00000000823	53.58	-	Zfp512b	protein_coding
chr7	4996157	4996158	ENSMUSG00000051550	50.73	-	Zfp579	protein_coding
chr2	168955586	168955587	ENSMUSG00000027551	48.99	-	Zfp64	protein_coding
chr9	121759330	121759331	ENSMUSG00000013419	58.86	+	Zfp651	protein_coding
chr8	71882019	71882020	ENSMUSG00000056019	39.94	+	Zfp709	protein_coding
chr7	127244274	127244275	ENSMUSG00000054716	51.8	+	Zfp771	protein_coding
chr19	5731731	5731732	ENSMUSG00000079478	57.48	-	Znrd2	protein_coding
chr7	80860920	80860921	ENSMUSG00000038797	47.87	+	Zscan2	protein_coding

## Sheet: Unique_H3K4me1_Neu
chr15	76948506	76948507	ENSMUSG00000063236	50.65	+	1110038F14Rik	protein_coding
chr1	191907526	191907527	ENSMUSG00000055833	48.97	-	1700034H15Rik	lncRNA
chr9	22213859	22213860	ENSMUSG00000090925	41.44	-	1810064F22Rik	lncRNA
chr10	95336276	95336277	ENSMUSG00000100550	44.06	+	2310039L15Rik	lncRNA
chr19	23134900	23134901	ENSMUSG00000044387	59.78	+	2410080I02Rik	lncRNA
chr2	19553913	19553914	ENSMUSG00000026734	40.18	-	4921504E06Rik	protein_coding
chr8	57652358	57652359	ENSMUSG00000110289	55.2	-	4930412F12Rik	TEC
chr15	98872644	98872645	ENSMUSG00000116506	41.42	+	5730414N17Rik	lncRNA
chr10	95417375	95417376	ENSMUSG00000097766	45.26	+	5730420D15Rik	lncRNA
chr14	26670010	26670011	ENSMUSG00000096052	44.38	+	9930004E17Rik	lncRNA
chr15	102350770	102350771	ENSMUSG00000036678	46.89	-	Aaas	protein_coding
chr7	24529841	24529842	ENSMUSG00000118544	50.11	-	AC161166.1	unitary_pseudogene
chr1	66863276	66863277	ENSMUSG00000026003	42.24	-	Acadl	protein_coding
chr19	53140443	53140444	ENSMUSG00000025026	42.59	+	Add3	protein_coding
chr13	37667733	37667734	ENSMUSG00000114828	46.79	-	AI463229	lncRNA
chr15	42676976	42676977	ENSMUSG00000022309	37.48	-	Angpt1	protein_coding
chr9	14784855	14784856	ENSMUSG00000031931	40.18	-	Ankrd49	protein_coding
chr2	103073675	103073676	ENSMUSG00000010911	42.42	+	Apip	protein_coding
chr9	43107238	43107239	ENSMUSG00000059495	41.93	-	Arhgef12	protein_coding
chr14	61309753	61309754	ENSMUSG00000043157	50.37	+	Arl11	protein_coding
chr12	17329358	17329359	ENSMUSG00000020566	47.98	-	Atp6v1c2	protein_coding
chr8	57651757	57651758	ENSMUSG00000110419	45.91	+	AW046200	lncRNA
chr3	61365950	61365951	ENSMUSG00000053706	57	-	B430305J03Rik	protein_coding
chr15	25413763	25413764	ENSMUSG00000045763	43.73	-	Basp1	protein_coding
chr2	122738361	122738362	ENSMUSG00000085633	39.19	-	Bloc1s6os	lncRNA
chr3	14886273	14886274	ENSMUSG00000027562	41.22	+	Car2	protein_coding
chr13	74808809	74808810	ENSMUSG00000021585	39.66	-	Cast	protein_coding
chr9	37348431	37348432	ENSMUSG00000034303	39.6	-	Ccdc15	protein_coding
chr4	134095081	134095082	ENSMUSG00000000682	49.53	-	Cd52	protein_coding
chr15	78842624	78842625	ENSMUSG00000049521	55.72	+	Cdc42ep1	protein_coding
chr11	96916495	96916496	ENSMUSG00000018669	52.82	-	Cdk5rap3	protein_coding
chr11	45851964	45851965	ENSMUSG00000006169	42.89	+	Clint1	protein_coding
chr4	114987240	114987241	ENSMUSG00000028719	39.23	-	Cmpk1	protein_coding
chr5	96164170	96164171	ENSMUSG00000034724	36.94	-	Cnot6l	protein_coding
chr2	65239402	65239403	ENSMUSG00000034903	40.71	-	Cobll1	protein_coding
chr15	33083129	33083130	ENSMUSG00000039007	38.92	+	Cpq	protein_coding
chr12	36381450	36381451	ENSMUSG00000043153	38.88	+	Crppa	protein_coding
chr6	47453398	47453399	ENSMUSG00000029686	39.47	+	Cul1	protein_coding
chr11	121229321	121229322	ENSMUSG00000039294	50.41	-	Cybc1	protein_coding
chr11	96916270	96916271	ENSMUSG00000078700	50.43	+	D030028A08Rik	lncRNA
chr2	73386970	73386971	ENSMUSG00000087176	44.81	+	D230022J07Rik	lncRNA
chr1	93824909	93824910	ENSMUSG00000073609	46.8	+	D2hgdh	protein_coding
chr2	116900152	116900153	ENSMUSG00000085316	45.1	+	D330050G23Rik	lncRNA
chr12	36382180	36382181	ENSMUSG00000091007	62.34	-	D630036H23Rik	lncRNA
chr11	76217608	76217609	ENSMUSG00000038057	50.8	+	Dbil5	protein_coding
chr15	39112865	39112866	ENSMUSG00000022300	40	+	Dcaf13	protein_coding
chr2	38287389	38287390	ENSMUSG00000035392	41.64	-	Dennd1a	protein_coding
chr7	109960469	109960470	ENSMUSG00000035901	43.99	-	Dennd5a	protein_coding
chr12	118199042	118199043	ENSMUSG00000018581	41.48	-	Dnah11	protein_coding
chr13	38151294	38151295	ENSMUSG00000054889	45.3	+	Dsp	protein_coding
chr18	23415135	23415136	ENSMUSG00000024302	40.4	+	Dtna	protein_coding
chr7	142095842	142095843	ENSMUSG00000037887	55.13	-	Dusp8	protein_coding
chr10	118870208	118870209	ENSMUSG00000028630	48.91	-	Dyrk2	protein_coding
chr11	83582056	83582057	ENSMUSG00000051832	43.44	+	E230016K23Rik	lncRNA
chr1	43730602	43730603	ENSMUSG00000026051	43.81	+	Ecrg4	protein_coding
chr9	78489150	78489151	ENSMUSG00000037742	46.87	-	Eef1a1	protein_coding
chr7	132852672	132852673	ENSMUSG00000030960	40.09	-	Eef1akmt2	protein_coding
chr3	89281141	89281142	ENSMUSG00000027954	52.38	-	Efna1	protein_coding
chr3	138526179	138526180	ENSMUSG00000028156	40.55	+	Eif4e	protein_coding
chr13	59769497	59769498	ENSMUSG00000089875	46.56	+	Etohd2	lncRNA
chr9	35267804	35267805	ENSMUSG00000050471	41.19	-	Fam118b	protein_coding
chr11	76179671	76179672	ENSMUSG00000069808	45.01	+	Fam57a	protein_coding
chr2	125507992	125507993	ENSMUSG00000027204	43.38	-	Fbn1	protein_coding
chr7	127744543	127744544	ENSMUSG00000030811	51.84	+	Fbxl19	protein_coding
chr1	182341628	182341629	ENSMUSG00000047539	43.15	-	Fbxo28	protein_coding
chr9	50768236	50768237	ENSMUSG00000037845	44.18	+	Fdxacb1	protein_coding
chr12	57546915	57546916	ENSMUSG00000035451	52.39	-	Foxa1	protein_coding
chr3	142560026	142560027	ENSMUSG00000028268	42.55	+	Gbp3	protein_coding
chr2	62664285	62664286	ENSMUSG00000026893	39.16	+	Gca	protein_coding
chr11	76217663	76217664	ENSMUSG00000049396	49.7	-	Gemin4	protein_coding
chr13	38151791	38151792	ENSMUSG00000103789	59.73	-	Gm10129	TEC
chr13	115089501	115089502	ENSMUSG00000114255	58.04	+	Gm10734	lncRNA
chr13	23621048	23621049	ENSMUSG00000080741	49.69	-	Gm11398	transcribed_unprocessed_pseudogene
chr11	96342107	96342108	ENSMUSG00000075589	50.79	-	Gm11536	lncRNA
chr12	73949813	73949814	ENSMUSG00000087700	40.16	-	Gm15283	lncRNA
chr2	155940728	155940729	ENSMUSG00000078972	53.39	+	Gm15557	protein_coding
chr11	88356291	88356292	ENSMUSG00000085246	49.38	+	Gm15893	lncRNA
chr4	46535901	46535902	ENSMUSG00000085990	51.33	+	Gm16731	lncRNA
chr9	63398601	63398602	ENSMUSG00000086539	41.45	+	Gm16759	lncRNA
chr12	40198656	40198657	ENSMUSG00000090387	44.33	+	Gm17056	lncRNA
chr15	42676241	42676242	ENSMUSG00000097805	38.4	+	Gm17473	lncRNA
chr5	91283420	91283421	ENSMUSG00000107198	40.49	-	Gm19619	lncRNA
chr7	27357418	27357419	ENSMUSG00000092367	52.46	-	Gm20479	protein_coding
chr9	107983058	107983059	ENSMUSG00000079323	50.01	+	Gm20661	protein_coding
chr5	100517442	100517443	ENSMUSG00000087786	45.62	-	Gm23173	snRNA
chr11	6546234	6546235	ENSMUSG00000088688	40.45	-	Gm24000	snoRNA
chr5	23674380	23674381	ENSMUSG00000088359	44.09	-	Gm24009	rRNA
chr9	64048496	64048497	ENSMUSG00000088988	54.74	+	Gm25606	rRNA
chr1	72255008	72255009	ENSMUSG00000093843	45.55	+	Gm25939	snRNA
chr7	44248090	44248091	ENSMUSG00000080352	56.04	+	Gm26247	snoRNA
chr10	128377898	128377899	ENSMUSG00000088393	68.12	-	Gm26308	miRNA
chr6	87914458	87914459	ENSMUSG00000097763	50.2	-	Gm26636	lncRNA
chr5	66151212	66151213	ENSMUSG00000097092	46.17	+	Gm26725	lncRNA
chr3	63963633	63963634	ENSMUSG00000097724	43.07	+	Gm26850	lncRNA
chr5	112217466	112217467	ENSMUSG00000098599	57.33	-	Gm27627	misc_RNA
chr5	112216812	112216813	ENSMUSG00000099235	55.41	-	Gm27882	misc_RNA
chrX	103605225	103605226	ENSMUSG00000099287	44.09	+	Gm27987	misc_RNA
chr5	112215866	112215867	ENSMUSG00000098395	58.45	-	Gm27998	misc_RNA
chr1	153750682	153750683	ENSMUSG00000100183	48.15	+	Gm28512	lncRNA
chr1	153749323	153749324	ENSMUSG00000099568	48.9	-	Gm28513	lncRNA
chr9	25152114	25152115	ENSMUSG00000100002	40.36	+	Gm29642	lncRNA
chr5	102070218	102070219	ENSMUSG00000106492	46.01	+	Gm29707	lncRNA
chr7	142095758	142095759	ENSMUSG00000109958	45.81	+	Gm32786	lncRNA
chr12	73448318	73448319	ENSMUSG00000113582	51.45	+	Gm33929	lncRNA
chr15	36367116	36367117	ENSMUSG00000115715	44.21	-	Gm33936	lncRNA
chr17	26503199	26503200	ENSMUSG00000118107	48.95	-	Gm34455	lncRNA
chr5	77434034	77434035	ENSMUSG00000106906	45.08	+	Gm34728	lncRNA
chr15	102350827	102350828	ENSMUSG00000116402	44.54	+	Gm36246	lncRNA
chr15	61983301	61983302	ENSMUSG00000103610	43.16	-	Gm37947	TEC
chr3	143650310	143650311	ENSMUSG00000106109	38.58	+	Gm42704	lncRNA
chr5	149144263	149144264	ENSMUSG00000107388	45.28	+	Gm42788	lncRNA
chr5	34575088	34575089	ENSMUSG00000107128	42.86	+	Gm42867	TEC
chr5	96940297	96940298	ENSMUSG00000105257	45.57	+	Gm43144	TEC
chr5	149183183	149183184	ENSMUSG00000107313	44.54	+	Gm43332	lncRNA
chr3	152394239	152394240	ENSMUSG00000104548	36.83	-	Gm43857	TEC
chr7	116334255	116334256	ENSMUSG00000108738	39.58	+	Gm44777	lncRNA
chr7	102686218	102686219	ENSMUSG00000109618	45.22	-	Gm45527	TEC
chr10	125308912	125308913	ENSMUSG00000109803	44.46	+	Gm45604	lncRNA
chr12	8771180	8771181	ENSMUSG00000096940	45.26	-	Gm4755	lncRNA
chr12	54317014	54317015	ENSMUSG00000112705	45.54	-	Gm47552	lncRNA
chr12	80790342	80790343	ENSMUSG00000112093	44.17	-	Gm47941	lncRNA
chr15	98872612	98872613	ENSMUSG00000115980	56.49	-	Gm49437	TEC
chr17	27318695	27318696	ENSMUSG00000116751	51.84	-	Gm49793	lncRNA
chr17	65885633	65885634	ENSMUSG00000117335	44.23	+	Gm49870	lncRNA
chr18	12862429	12862430	ENSMUSG00000117494	47.66	+	Gm49970	lncRNA
chr15	25414192	25414193	ENSMUSG00000056089	54.25	+	Gm5468	lncRNA
chr4	44084176	44084177	ENSMUSG00000028479	46.07	-	Gne	protein_coding
chr5	122371876	122371877	ENSMUSG00000029464	49.42	+	Gpn3	protein_coding
chr2	73386571	73386572	ENSMUSG00000041762	41.71	-	Gpr155	protein_coding
chr5	130003048	130003049	ENSMUSG00000025534	49.57	-	Gusb	protein_coding
chr4	62503466	62503467	ENSMUSG00000038422	51.12	-	Hdhd3	protein_coding
chr13	21780624	21780625	ENSMUSG00000058773	55.59	-	Hist1h1b	protein_coding
chr13	23621123	23621124	ENSMUSG00000047246	41.7	-	Hist1h2be	protein_coding
chr7	28808541	28808542	ENSMUSG00000015165	51.25	+	Hnrnpl	protein_coding
chr11	96350525	96350526	ENSMUSG00000075588	52.58	+	Hoxb2	protein_coding
chr11	96354690	96354691	ENSMUSG00000084844	51.52	-	Hoxb3os	lncRNA
chr5	116422863	116422864	ENSMUSG00000041548	49.17	-	Hspb8	protein_coding
chr12	21316389	21316390	ENSMUSG00000062054	49.19	+	Iah1	protein_coding
chr12	25097139	25097140	ENSMUSG00000020644	47.37	-	Id2	protein_coding
chr19	34640871	34640872	ENSMUSG00000034459	42.91	+	Ifit1	protein_coding
chr19	34640742	34640743	ENSMUSG00000067297	42.56	-	Ifit1bl2	protein_coding
chr7	125552120	125552121	ENSMUSG00000030748	52.97	+	Il4ra	protein_coding
chr9	107985878	107985879	ENSMUSG00000042106	59.02	-	Inka1	protein_coding
chr13	44729474	44729475	ENSMUSG00000038518	42.22	+	Jarid2	protein_coding
chr8	125995170	125995171	ENSMUSG00000033998	47.42	+	Kcnk1	protein_coding
chr18	6242173	6242174	ENSMUSG00000006740	38.71	-	Kif5b	protein_coding
chr19	5118559	5118560	ENSMUSG00000024862	54.11	-	Klc2	protein_coding
chr12	69241176	69241177	ENSMUSG00000051890	42.96	+	Klhdc1	protein_coding
chr2	69821944	69821945	ENSMUSG00000042155	45	+	Klhl23	protein_coding
chr5	123749716	123749717	ENSMUSG00000029414	44.25	+	Kntc1	protein_coding
chr1	181843045	181843046	ENSMUSG00000004880	45.66	-	Lbr	protein_coding
chr2	74579434	74579435	ENSMUSG00000009207	35.74	-	Lnpk	protein_coding
chr12	40199489	40199490	ENSMUSG00000071342	42.15	-	Lsmem1	protein_coding
chr17	35194439	35194440	ENSMUSG00000024399	60.26	+	Ltb	protein_coding
chr7	54835498	54835499	ENSMUSG00000063297	37.84	+	Luzp2	protein_coding
chr2	34406771	34406772	ENSMUSG00000038696	43.39	+	Mapkap1	protein_coding
chr7	72306607	72306608	ENSMUSG00000032776	39.92	-	Mctp2	protein_coding
chr4	70534994	70534995	ENSMUSG00000039270	37.78	-	Megf9	protein_coding
chr12	37108540	37108541	ENSMUSG00000036144	36.93	+	Meox2	protein_coding
chr16	8470788	8470789	ENSMUSG00000039345	49.47	+	Mettl22	protein_coding
chr5	108449099	108449100	ENSMUSG00000029490	51.19	-	Mfsd7a	protein_coding
chr3	138526421	138526422	ENSMUSG00000088373	67.69	+	Mir1956	miRNA
chr2	180257536	180257537	ENSMUSG00000092827	65.79	+	Mir3091	miRNA
chr17	35194972	35194973	ENSMUSG00000098291	57.69	+	Mir6973a	miRNA
chr17	27317094	27317095	ENSMUSG00000105142	54.1	-	Mir7214	miRNA
chr2	18057846	18057847	ENSMUSG00000099050	67.24	+	Mir7655	miRNA
chr12	85270598	85270599	ENSMUSG00000021245	43.28	-	Mlh3	protein_coding
chr9	14784654	14784655	ENSMUSG00000031928	43.27	+	Mre11a	protein_coding
chr19	4962147	4962148	ENSMUSG00000024902	48.36	+	Mrpl11	protein_coding
chr10	95501939	95501940	ENSMUSG00000062981	42.77	-	Mrpl42	protein_coding
chr3	88913998	88913999	ENSMUSG00000068922	52.07	-	Msto1	protein_coding
chr3	96162004	96162005	ENSMUSG00000045934	47.07	+	Mtmr11	protein_coding
chr12	32819545	32819546	ENSMUSG00000020572	41.77	+	Nampt	protein_coding
chr2	38927687	38927688	ENSMUSG00000063972	39.64	-	Nr6a1	protein_coding
chr3	94443914	94443915	ENSMUSG00000028141	43.59	-	Oaz3	protein_coding
chr15	36609667	36609668	ENSMUSG00000022283	42.97	-	Pabpc1	protein_coding
chr7	112427505	112427506	ENSMUSG00000030770	46.48	+	Parva	protein_coding
chr11	3288874	3288875	ENSMUSG00000020453	51.92	+	Patz1	protein_coding
chr2	181837854	181837855	ENSMUSG00000027589	38.71	+	Pcmtd2	protein_coding
chr2	103073512	103073513	ENSMUSG00000010914	40.15	-	Pdhx	protein_coding
chr14	59365469	59365470	ENSMUSG00000068245	43.45	-	Phf11d	protein_coding
chr7	24610763	24610764	ENSMUSG00000074277	51.78	+	Phldb3	protein_coding
chr1	130826684	130826685	ENSMUSG00000026417	44.99	+	Pigr	protein_coding
chr9	105642978	105642979	ENSMUSG00000032571	45.37	+	Pik3r4	protein_coding
chr9	20652095	20652096	ENSMUSG00000032171	51.33	+	Pin1	protein_coding
chr9	92249750	92249751	ENSMUSG00000032369	39.97	+	Plscr1	protein_coding
chr2	24976033	24976034	ENSMUSG00000036833	46.43	+	Pnpla7	protein_coding
chr4	33290162	33290163	ENSMUSG00000040128	44.89	-	Pnrc1	protein_coding
chr5	136116631	136116632	ENSMUSG00000039771	51.1	+	Polr2j	protein_coding
chr7	107595207	107595208	ENSMUSG00000036528	45	+	Ppfibp2	protein_coding
chr17	65782573	65782574	ENSMUSG00000061950	44.54	+	Ppp4r1	protein_coding
chr2	173659639	173659640	ENSMUSG00000055897	47.28	-	Ppp4r1l-ps	transcribed_unprocessed_pseudogene
chr4	116685544	116685545	ENSMUSG00000028691	41.72	+	Prdx1	protein_coding
chr12	32061295	32061296	ENSMUSG00000002997	42.71	-	Prkar2b	protein_coding
chr2	104849875	104849876	ENSMUSG00000027171	42.83	-	Prrg4	protein_coding
chr1	119837612	119837613	ENSMUSG00000026384	37.08	-	Ptpn4	protein_coding
chr2	173659760	173659761	ENSMUSG00000027519	45.64	+	Rab22a	protein_coding
chr17	65885797	65885798	ENSMUSG00000024096	47.04	-	Ralbp1	protein_coding
chr10	102512222	102512223	ENSMUSG00000044921	36.64	+	Rassf9	protein_coding
chr9	52047173	52047174	ENSMUSG00000032050	40.96	+	Rdx	protein_coding
chr1	153749426	153749427	ENSMUSG00000066800	44.42	+	Rnasel	protein_coding
chr15	76904078	76904079	ENSMUSG00000003970	53.02	+	Rpl8	protein_coding
chr6	88084482	88084483	ENSMUSG00000030062	46.66	+	Rpn1	protein_coding
chr7	116334194	116334195	ENSMUSG00000090862	47.01	-	Rps13	protein_coding
chr2	180257377	180257378	ENSMUSG00000039001	53.6	+	Rps21	protein_coding
chr9	35267865	35267866	ENSMUSG00000032044	44.02	+	Rpusd4	protein_coding
chr12	24708241	24708242	ENSMUSG00000020649	46.99	+	Rrm2	protein_coding
chr9	42264255	42264256	ENSMUSG00000032018	44.68	-	Sc5d	protein_coding
chr12	105031348	105031349	ENSMUSG00000088789	52.73	-	Scarna13	scaRNA
chr7	34013941	34013942	ENSMUSG00000066584	47.38	-	Scgb2b27	protein_coding
chr1	163929100	163929101	ENSMUSG00000026584	43.74	+	Scyl3	protein_coding
chr11	121063568	121063569	ENSMUSG00000039364	48.91	-	Sectm1b	protein_coding
chr15	98093743	98093744	ENSMUSG00000033075	43.2	-	Senp1	protein_coding
chr19	32389713	32389714	ENSMUSG00000040451	43.86	-	Sgms1	protein_coding
chr12	75735728	75735729	ENSMUSG00000021054	42.8	-	Sgpp1	protein_coding
chr5	136246555	136246556	ENSMUSG00000005057	53.12	-	Sh2b2	protein_coding
chr8	22476788	22476789	ENSMUSG00000037656	45.06	+	Slc20a2	protein_coding
chr15	39112715	39112716	ENSMUSG00000022299	40.48	-	Slc25a32	protein_coding
chr3	116712830	116712831	ENSMUSG00000027957	39.88	-	Slc35a3	protein_coding
chr1	131827493	131827494	ENSMUSG00000013275	51.39	+	Slc41a1	protein_coding
chr7	105554360	105554361	ENSMUSG00000037049	53.6	+	Smpd1	protein_coding
chr12	105032278	105032279	ENSMUSG00000113722	52.13	-	Snhg10	lncRNA
chr4	132309464	132309465	ENSMUSG00000105911	47.45	+	Snora16a	snoRNA
chr4	132309465	132309466	ENSMUSG00000065097	47.06	+	Snora16a	snoRNA
chr4	132309941	132309942	ENSMUSG00000064604	51.94	+	Snora44	snoRNA
chr7	116333256	116333257	ENSMUSG00000064741	47.13	-	Snord14a	snoRNA
chr15	55906948	55906949	ENSMUSG00000060429	41.31	-	Sntb1	protein_coding
chr9	65460947	65460948	ENSMUSG00000032388	45.11	+	Spg21	protein_coding
chr9	35200175	35200176	ENSMUSG00000032042	43.13	+	Srpr	protein_coding
chr2	69861562	69861563	ENSMUSG00000068882	37.88	+	Ssb	protein_coding
chr19	34192229	34192230	ENSMUSG00000024776	41.51	+	Stambpl1	protein_coding
chr2	164070322	164070323	ENSMUSG00000018209	44.86	+	Stk4	protein_coding
chr12	45074708	45074709	ENSMUSG00000046314	40.11	-	Stxbp6	protein_coding
chr4	43441939	43441940	ENSMUSG00000028458	58.5	+	Tesk1	protein_coding
chr14	13961851	13961852	ENSMUSG00000053453	42.11	-	Thoc7	protein_coding
chr11	46707060	46707061	ENSMUSG00000040413	43.03	-	Timd2	protein_coding
chr9	35200290	35200291	ENSMUSG00000032041	45.61	-	Tirap	protein_coding
chr4	118544043	118544044	ENSMUSG00000050854	56.28	-	Tmem125	protein_coding
chr14	48446124	48446125	ENSMUSG00000036339	42.71	+	Tmem260	protein_coding
chr15	58823637	58823638	ENSMUSG00000062373	40.24	-	Tmem65	protein_coding
chr3	27317028	27317029	ENSMUSG00000039304	44.94	+	Tnfsf10	protein_coding
chr2	160645888	160645889	ENSMUSG00000070544	38.7	+	Top1	protein_coding
chr4	46536140	46536141	ENSMUSG00000039853	48.88	-	Trim14	protein_coding
chr3	19644474	19644475	ENSMUSG00000060913	42.69	+	Trim55	protein_coding
chr15	58872674	58872675	ENSMUSG00000037085	45.53	+	Trmt12	protein_coding
chr15	50890462	50890463	ENSMUSG00000038679	36.69	-	Trps1	protein_coding
chr15	98953702	98953703	ENSMUSG00000072235	49.13	-	Tuba1a	protein_coding
chr9	107975505	107975506	ENSMUSG00000032596	54.51	+	Uba7	protein_coding
chrX	36873900	36873901	ENSMUSG00000016308	41.6	+	Ube2a	protein_coding
chr7	23778358	23778359	ENSMUSG00000092629	39.89	+	Vmn1r-ps85	unprocessed_pseudogene
chr11	76179646	76179647	ENSMUSG00000017288	44.47	-	Vps53	protein_coding
chrX	8132891	8132892	ENSMUSG00000031166	49.15	-	Wdr13	protein_coding
chr9	74110356	74110357	ENSMUSG00000044976	40.25	+	Wdr72	protein_coding
chr11	98863638	98863639	ENSMUSG00000038013	47.21	+	Wipf2	protein_coding
chr1	155417414	155417415	ENSMUSG00000026469	39.76	-	Xpr1	protein_coding
chrX	98936316	98936317	ENSMUSG00000047694	41.7	+	Yipf6	protein_coding
chr9	20460161	20460162	ENSMUSG00000063108	40.11	-	Zfp26	protein_coding
chr12	79296303	79296304	ENSMUSG00000066440	46.36	-	Zfyve26	protein_coding
chr3	152395473	152395474	ENSMUSG00000039068	41.49	+	Zzz3	protein_coding

## Sheet: Unique_H3K4me3_Neu
chr2	167833645	167833646	ENSMUSG00000087684	52.23	-	1200007C13Rik	lncRNA
chr10	80172944	80172945	ENSMUSG00000035595	51.84	+	1600002K03Rik	protein_coding
chr8	120537725	120537726	ENSMUSG00000102737	67.78	-	1700016A09Rik	TEC
chr1	89016113	89016114	ENSMUSG00000099378	43.54	+	1700067G17Rik	lncRNA
chr7	25376819	25376820	ENSMUSG00000053714	44.77	+	4732471J01Rik	lncRNA
chr19	53460622	53460623	ENSMUSG00000097779	48.62	+	4833407H14Rik	lncRNA
chr2	19553913	19553914	ENSMUSG00000026734	40.18	-	4921504E06Rik	protein_coding
chr4	53217856	53217857	ENSMUSG00000087192	42.96	-	4930412L05Rik	lncRNA
chr5	23387109	23387110	ENSMUSG00000106269	44.81	+	4930580E04Rik	lncRNA
chr7	44473538	44473539	ENSMUSG00000108322	49.45	+	5430431A17Rik	lncRNA
chr2	167782053	167782054	ENSMUSG00000087624	52.16	+	9230111E07Rik	lncRNA
chr15	60822271	60822272	ENSMUSG00000097493	48.2	+	9930014A18Rik	lncRNA
chr2	154791402	154791403	ENSMUSG00000027596	42.88	+	a	protein_coding
chr1	130731976	130731977	ENSMUSG00000042510	48.22	+	AA986860	protein_coding
chr1	134235430	134235431	ENSMUSG00000042429	51.17	-	Adora1	protein_coding
chr11	117825924	117825925	ENSMUSG00000017718	50.64	+	Afmid	protein_coding
chr13	37667733	37667734	ENSMUSG00000114828	46.79	-	AI463229	lncRNA
chr7	66427516	66427517	ENSMUSG00000015134	48.48	-	Aldh1a3	protein_coding
chr19	3929807	3929808	ENSMUSG00000024885	53.13	-	Aldh3b1	protein_coding
chr3	108086650	108086651	ENSMUSG00000027889	54.95	-	Ampd2	protein_coding
chr7	101863715	101863716	ENSMUSG00000030649	45.99	+	Anapc15	protein_coding
chr7	126584942	126584943	ENSMUSG00000042759	55.72	+	Apobr	protein_coding
chr9	32116136	32116137	ENSMUSG00000041444	40.37	+	Arhgap32	protein_coding
chr6	83742990	83742991	ENSMUSG00000006269	52.92	+	Atp6v1b1	protein_coding
chr9	31913461	31913462	ENSMUSG00000032033	43.78	-	Barx2	protein_coding
chr2	165857684	165857685	ENSMUSG00000085274	54.55	+	BC046401	lncRNA
chr6	128992952	128992953	ENSMUSG00000087150	42.45	+	BC064078	transcribed_unprocessed_pseudogene
chr15	83526862	83526863	ENSMUSG00000016758	51.48	+	Bik	protein_coding
chr3	95251192	95251193	ENSMUSG00000028115	48.35	-	Bnipl	protein_coding
chr10	85386814	85386815	ENSMUSG00000020042	46.98	+	Btbd11	protein_coding
chr18	61639542	61639543	ENSMUSG00000098098	49.38	+	Bvht	lncRNA
chr11	118428203	118428204	ENSMUSG00000017446	51.99	+	C1qtnf1	protein_coding
chr7	30198810	30198811	ENSMUSG00000001794	50.01	-	Capns1	protein_coding
chr9	5298508	5298509	ENSMUSG00000025888	35.47	+	Casp1	protein_coding
chr9	5345430	5345431	ENSMUSG00000025887	38.12	+	Casp12	protein_coding
chr11	29373658	29373659	ENSMUSG00000032740	36.82	+	Ccdc88a	protein_coding
chr11	82764320	82764321	ENSMUSG00000020698	42.81	-	Cct6b	protein_coding
chr1	195092248	195092249	ENSMUSG00000016493	38.72	-	Cd46	protein_coding
chr6	54039554	54039555	ENSMUSG00000004633	45.02	+	Chn2	protein_coding
chr7	126585816	126585817	ENSMUSG00000030720	49.43	-	Cln3	protein_coding
chr11	113710016	113710017	ENSMUSG00000018727	51.27	-	Cpsf4l	protein_coding
chr15	82380259	82380260	ENSMUSG00000061740	51.22	-	Cyp2d22	protein_coding
chr9	94538080	94538081	ENSMUSG00000045414	39.4	-	Dipk2a	protein_coding
chr12	118199042	118199043	ENSMUSG00000018581	41.48	-	Dnah11	protein_coding
chr18	23415135	23415136	ENSMUSG00000024302	40.4	+	Dtna	protein_coding
chr15	57985419	57985420	ENSMUSG00000051225	49.23	+	Fam83a	protein_coding
chr15	80671847	80671848	ENSMUSG00000022408	50.45	+	Fam83f	protein_coding
chr11	33578958	33578959	ENSMUSG00000020159	44.84	-	Gabrp	protein_coding
chr5	30105161	30105162	ENSMUSG00000044576	55.25	+	Garem2	protein_coding
chr15	36690103	36690104	ENSMUSG00000115834	48.15	+	Gm10385	lncRNA
chr13	29940283	29940284	ENSMUSG00000086893	49.47	+	Gm11365	lncRNA
chr11	82781041	82781042	ENSMUSG00000085175	44.59	-	Gm11423	lncRNA
chr2	165880025	165880026	ENSMUSG00000086820	52.56	+	Gm11465	lncRNA
chr11	5498840	5498841	ENSMUSG00000085189	46.49	+	Gm11963	lncRNA
chr11	49088542	49088543	ENSMUSG00000082116	60.97	-	Gm12188	processed_pseudogene
chr11	57973133	57973134	ENSMUSG00000086666	48.11	-	Gm12249	lncRNA
chr3	108085584	108085585	ENSMUSG00000056411	53.83	+	Gm12500	lncRNA
chr7	34234377	34234378	ENSMUSG00000085105	46.24	+	Gm12758	lncRNA
chr7	34234101	34234102	ENSMUSG00000086526	46.29	-	Gm12762	lncRNA
chr4	141278439	141278440	ENSMUSG00000085395	52.65	+	Gm13056	lncRNA
chr5	114923276	114923277	ENSMUSG00000087477	46.44	-	Gm13822	lncRNA
chr2	156447607	156447608	ENSMUSG00000086872	51.55	-	Gm14225	lncRNA
chr2	167777467	167777468	ENSMUSG00000084797	54.89	+	Gm14321	lncRNA
chr2	30720056	30720057	ENSMUSG00000075416	55.56	-	Gm14488	lncRNA
chr6	82052580	82052581	ENSMUSG00000087136	52.09	-	Gm15864	lncRNA
chr5	74702598	74702599	ENSMUSG00000085657	44.35	+	Gm15984	lncRNA
chr3	53452619	53452620	ENSMUSG00000085174	48.29	+	Gm16206	lncRNA
chr3	96576984	96576985	ENSMUSG00000087610	50.05	+	Gm16253	protein_coding
chr6	53819974	53819975	ENSMUSG00000108255	56.09	+	Gm16499	lncRNA
chr15	95830071	95830072	ENSMUSG00000078648	46.2	-	Gm17546	lncRNA
chr15	78868532	78868533	ENSMUSG00000097085	49.84	-	Gm26634	lncRNA
chr14	25379608	25379609	ENSMUSG00000097601	49.11	-	Gm26660	lncRNA
chr1	153749323	153749324	ENSMUSG00000099568	48.9	-	Gm28513	lncRNA
chr6	125481363	125481364	ENSMUSG00000101191	50	+	Gm28809	lncRNA
chr11	116533076	116533077	ENSMUSG00000100779	54.34	-	Gm29292	lncRNA
chr13	37508940	37508941	ENSMUSG00000100022	48.68	+	Gm29590	lncRNA
chr10	95145824	95145825	ENSMUSG00000112481	43.84	-	Gm29684	lncRNA
chr17	87460363	87460364	ENSMUSG00000117545	45.01	-	Gm30794	lncRNA
chr17	87473741	87473742	ENSMUSG00000117486	46.24	-	Gm30938	lncRNA
chr7	45742049	45742050	ENSMUSG00000109602	50.35	+	Gm31597	lncRNA
chr19	56664610	56664611	ENSMUSG00000117890	46.43	-	Gm32441	lncRNA
chr19	56669118	56669119	ENSMUSG00000117859	50.46	+	Gm32492	lncRNA
chr10	99459689	99459690	ENSMUSG00000112265	41.86	+	Gm34983	lncRNA
chr10	99460229	99460230	ENSMUSG00000112082	42.4	-	Gm35035	lncRNA
chr10	121506623	121506624	ENSMUSG00000112527	46.03	+	Gm35696	lncRNA
chr15	59618590	59618591	ENSMUSG00000115896	51.93	+	Gm36677	lncRNA
chr1	59449501	59449502	ENSMUSG00000104502	49.33	-	Gm37737	TEC
chr15	74929437	74929438	ENSMUSG00000116380	48.63	+	Gm39556	lncRNA
chr16	31233590	31233591	ENSMUSG00000116946	45.65	+	Gm41442	lncRNA
chr17	70967886	70967887	ENSMUSG00000117079	46.73	+	Gm41611	lncRNA
chr3	143954773	143954774	ENSMUSG00000105811	40.57	-	Gm42707	lncRNA
chr5	149144263	149144264	ENSMUSG00000107388	45.28	+	Gm42788	lncRNA
chr3	101407793	101407794	ENSMUSG00000104639	48.3	+	Gm42939	lncRNA
chr5	131993383	131993384	ENSMUSG00000106320	42.28	-	Gm42992	TEC
chr5	43355258	43355259	ENSMUSG00000104846	48.08	-	Gm43020	lncRNA
chr5	124531133	124531134	ENSMUSG00000106662	55.72	+	Gm43034	TEC
chr5	43948660	43948661	ENSMUSG00000105831	56.09	-	Gm43184	TEC
chr5	120627620	120627621	ENSMUSG00000107191	58.91	-	Gm43579	lncRNA
chr6	86873786	86873787	ENSMUSG00000108152	46.07	+	Gm44152	TEC
chr7	28943527	28943528	ENSMUSG00000109314	48.55	-	Gm44699	lncRNA
chr8	25440618	25440619	ENSMUSG00000110017	44.94	+	Gm45237	lncRNA
chr15	102657111	102657112	ENSMUSG00000116056	45.32	+	Gm4544	lncRNA
chr10	121505351	121505352	ENSMUSG00000111926	54.63	+	Gm46204	lncRNA
chr6	121064464	121064465	ENSMUSG00000097011	51.01	+	Gm4651	lncRNA
chr12	54317014	54317015	ENSMUSG00000112705	45.54	-	Gm47552	lncRNA
chr13	37507751	37507752	ENSMUSG00000114389	47.98	-	Gm47734	lncRNA
chr10	111799852	111799853	ENSMUSG00000112137	43.18	-	Gm47865	lncRNA
chr10	121462693	121462694	ENSMUSG00000112009	47.36	-	Gm48591	lncRNA
chr15	98893351	98893352	ENSMUSG00000116033	57.53	+	Gm49442	lncRNA
chr16	96361794	96361795	ENSMUSG00000117081	45.44	+	Gm49948	protein_coding
chr2	25291220	25291221	ENSMUSG00000085830	58.68	+	Grin1os	lncRNA
chr3	151749959	151749960	ENSMUSG00000028037	38.43	-	Ifi44	protein_coding
chr16	96361668	96361669	ENSMUSG00000000159	44.82	+	Igsf5	protein_coding
chr7	44467980	44467981	ENSMUSG00000038695	57.7	+	Josd2	protein_coding
chr1	189007840	189007841	ENSMUSG00000026608	46.21	-	Kctd3	protein_coding
chr11	82781108	82781109	ENSMUSG00000020697	47.33	+	Lig3	protein_coding
chr16	21995662	21995663	ENSMUSG00000044626	45.1	-	Liph	protein_coding
chr5	74702911	74702912	ENSMUSG00000029228	44.71	-	Lnx1	protein_coding
chr2	25289915	25289916	ENSMUSG00000026961	60.27	+	Lrrc26	protein_coding
chr8	84701449	84701450	ENSMUSG00000034041	56.64	+	Lyl1	protein_coding
chr18	32163089	32163090	ENSMUSG00000024383	39.45	+	Map3k2	protein_coding
chr2	30721210	30721211	ENSMUSG00000093091	51.19	+	Mir3089	miRNA
chr8	120538696	120538697	ENSMUSG00000098280	67.8	+	Mir7687	miRNA
chr10	80678111	80678112	ENSMUSG00000020190	57.6	-	Mknk2	protein_coding
chr5	111417362	111417363	ENSMUSG00000070576	53.36	+	Mn1	protein_coding
chr2	110721340	110721341	ENSMUSG00000050808	36.56	+	Muc15	protein_coding
chr1	52500678	52500679	ENSMUSG00000002881	41.06	-	Nab1	protein_coding
chr11	68871857	68871858	ENSMUSG00000018736	43.7	-	Ndel1	protein_coding
chr3	32736990	32736991	ENSMUSG00000027673	46.15	+	Ndufb5	protein_coding
chr1	87573869	87573870	ENSMUSG00000026259	47.13	-	Ngef	protein_coding
chr5	114923240	114923241	ENSMUSG00000041827	49.58	+	Oasl1	protein_coding
chr3	103738000	103738001	ENSMUSG00000027848	49.13	-	Olfml3	protein_coding
chr14	59365469	59365470	ENSMUSG00000068245	43.45	-	Phf11d	protein_coding
chr12	80692591	80692592	ENSMUSG00000066438	49.87	+	Plekhd1	protein_coding
chr12	80692465	80692466	ENSMUSG00000044062	47.71	-	Plekhd1os	lncRNA
chr5	147860461	147860462	ENSMUSG00000029649	49.12	+	Pomp	protein_coding
chr18	43059470	43059471	ENSMUSG00000024500	41.96	-	Ppp2r2b	protein_coding
chr11	78188430	78188431	ENSMUSG00000002059	56.64	+	Rab34	protein_coding
chr2	154791096	154791097	ENSMUSG00000027593	41.51	+	Raly	protein_coding
chr10	102512222	102512223	ENSMUSG00000044921	36.64	+	Rassf9	protein_coding
chr15	98894539	98894540	ENSMUSG00000023755	47.25	-	Rhebl1	protein_coding
chr5	124531390	124531391	ENSMUSG00000029392	50.4	-	Rilpl1	protein_coding
chr8	105605255	105605256	ENSMUSG00000038604	53.07	+	Ripor1	protein_coding
chr1	153749426	153749427	ENSMUSG00000066800	44.42	+	Rnasel	protein_coding
chr11	50025346	50025347	ENSMUSG00000020376	41.97	+	Rnf130	protein_coding
chr12	85151263	85151264	ENSMUSG00000019235	53.02	-	Rps6kl1	protein_coding
chr3	90526856	90526857	ENSMUSG00000042306	53.03	+	S100a14	protein_coding
chr10	76253853	76253854	ENSMUSG00000033208	47.06	+	S100b	protein_coding
chr3	146685591	146685592	ENSMUSG00000048652	44.22	-	Samd13	protein_coding
chr18	31634371	31634372	ENSMUSG00000024260	42.82	+	Sap130	protein_coding
chr15	32920723	32920724	ENSMUSG00000022261	39.8	+	Sdc2	protein_coding
chr15	82212814	82212815	ENSMUSG00000096883	58.66	-	Shisa8	protein_coding
chr10	19851458	19851459	ENSMUSG00000050473	56.49	-	Slc35d3	protein_coding
chr5	33104219	33104220	ENSMUSG00000011034	43.64	+	Slc5a1	protein_coding
chr11	115163341	115163342	ENSMUSG00000020733	53.74	+	Slc9a3r1	protein_coding
chr11	106272971	106272972	ENSMUSG00000078619	52.24	-	Smarcd2	protein_coding
chr11	116530925	116530926	ENSMUSG00000061878	58.63	+	Sphk1	protein_coding
chr2	32599709	32599710	ENSMUSG00000026811	50.99	+	St6galnac6	protein_coding
chr2	164456964	164456965	ENSMUSG00000045503	48.63	+	Sys1	protein_coding
chr2	92915098	92915099	ENSMUSG00000027220	49.03	+	Syt13	protein_coding
chr14	55713925	55713926	ENSMUSG00000022218	52.07	-	Tgm1	protein_coding
chr10	81070035	81070036	ENSMUSG00000004929	56.78	+	Thop1	protein_coding
chr11	46707060	46707061	ENSMUSG00000040413	43.03	-	Timd2	protein_coding
chr11	117826091	117826092	ENSMUSG00000025574	52.54	-	Tk1	protein_coding
chr2	25288145	25288146	ENSMUSG00000026963	57.32	+	Tmem210	protein_coding
chr9	45319100	45319101	ENSMUSG00000037129	49.66	+	Tmprss13	protein_coding
chr15	102100413	102100414	ENSMUSG00000037003	56.57	+	Tns2	protein_coding
chr6	53820829	53820830	ENSMUSG00000043496	55.44	-	Tril	protein_coding
chr7	104244457	104244458	ENSMUSG00000056144	42.52	+	Trim34a	protein_coding
chr10	115816832	115816833	ENSMUSG00000034127	40.48	+	Tspan8	protein_coding
chr3	100825459	100825460	ENSMUSG00000051076	44.17	+	Vtcn1	protein_coding
chr11	83709015	83709016	ENSMUSG00000000983	45.84	+	Wfdc18	protein_coding
chr2	173218922	173218923	ENSMUSG00000027514	49.21	-	Zbp1	protein_coding
chr2	33468558	33468559	ENSMUSG00000026788	47.41	-	Zbtb43	protein_coding
chr6	38299258	38299259	ENSMUSG00000047749	45.15	-	Zc3hav1l	protein_coding
chr11	82764345	82764346	ENSMUSG00000046010	48.59	+	Zfp830	protein_coding
